# Supplementary material for: Dissecting the effect of heat stress on durum wheat under field conditions
Source: Front Plant Sci. 2024 Jun 28;15:1393349. doi: 10.3389/fpls.2024.1393349 (PMC11239346; doi:10.3389/fpls.2024.1393349)
Supplement: Supplementary file 4 [file Table_1.xlsx]

## Sheet: Supplementary Table 1
Dissecting the effect of heat stress on durum wheat under field conditions. Eder Licieri Groli, Elisabetta Frascaroli, Marco Maccaferri, Karim Ammar, Roberto Tuberosa. Frontiers in Plant Sciences, DOI 10.3389/fpls.2024.1393349
Supplementary Table 1. List of UNIBO-Durum Diversity Panel genotypes separated by subpopulation according to Condorelli et al., 2018, and additional genotypes used in recombinant inbred lines at CIMMYT and UNIBO. Subpopulation 1 (S1) included twenty accessions from Italy and early 1970s CIMMYT germplasm; Subpopulation 2 (S2) included eleven accessions from ICARDA's breeding program for dryland ar…
	* founders accessions
	Accession Code	Accession Name	Subpopulation 1	Subpopulation 2	Subpopulation 3	Subpopulation 4	Subpopulation 5
			ITALY-MEDITERRANEAN	ICARDA-DRYLAND	ICARDA-TEMPERATE	CIMMYT'70 - ICARDA	CIMMYT'80
1	DP114	VALNOVA*	0.999	0	0	0	0.001
2	DP095	GARGANO	0.971	0.026	0.001	0.001	0.001
3	DP002	CANNIZZO	0.937	0.061	0	0	0.001
4	DP006	MONGIBELLO	0.917	0.078	0.001	0.001	0.003
5	DP105	OFANTO	0.916	0.082	0.001	0.001	0.001
6	DP094	FORTORE	0.795	0.195	0.002	0.003	0.005
7	DP076	ANTON	0.751	0	0.204	0.001	0.045
8	DP107	PLINIO	0.747	0.001	0.112	0.138	0.002
9	DP085	CICCIO	0.745	0.253	0	0.001	0.001
10	DP099	IXOS	0.739	0.002	0.244	0.006	0.009
11	DP004	LESINA	0.737	0.118	0.009	0.135	0.001
12	DP106	PLATANI	0.709	0.284	0.002	0.001	0.003
13	DP079	ARCANGELO	0.644	0.165	0.006	0.183	0.002
14	DP140	GEZIRA 17	0.629	0.102	0.26	0.005	0.004
15	DP084	CAPPELLI*	0.619	0.201	0.121	0.057	0.003
16	DP008	PIETRAFITTA	0.598	0	0.001	0.396	0.004
17	DP096	GRAZIA	0.579	0.002	0.387	0.002	0.03
18	DP010	TORREBIANCA	0.551	0.001	0.439	0.001	0.008
19	DP003	CLAUDIO	0.541	0.002	0.332	0.002	0.124
20	DP087	COLOSSEO	0.501	0.048	0.28	0.164	0.007
21	DP089	CRESO*	0.501	0.002	0.201	0.293	0.003
22	DP060	AWALBIT	0	0.999	0	0	0
23	DP071	OMRABI 5	0	0.999	0	0	0
24	DP160	MASSARA 1	0	0.998	0	0	0.001
25	DP187	YOUNES 1	0	0.899	0.001	0.095	0.004
26	DP182	TELSET 5	0.047	0.747	0.133	0.004	0.068
27	DP148	ICARDA125	0.001	0.688	0.171	0.139	0.001
28	DP167	OMLAHN 3	0.005	0.688	0.001	0.131	0.175
29	DP055	MARZAK	0.001	0.591	0.398	0.008	0.002
30	DP083	CAPEITI 8*	0.417	0.582	0	0	0
31	DP166	OMGENIL 3	0.024	0.572	0.036	0.248	0.12
32	DP169	OMSNIMA 1	0.001	0.562	0.197	0.238	0.002
33	DP029	ARIESOL	0.001	0.001	0.995	0.002	0.001
34	DP147	SEBOU	0.001	0.002	0.988	0.005	0.005
35	DP149	ICARDA78	0.001	0.001	0.983	0.001	0.014
36	DP110	ROQUENO	0.001	0.04	0.944	0.014	0.001
37	DP030	ARTENA	0.001	0.051	0.922	0.024	0.001
38	DP081	BRAVADUR	0.083	0.001	0.911	0.003	0.003
39	DP116	WESTBRED 881	0.127	0.001	0.87	0.001	0.001
40	DP136	CHAM 1	0.007	0.002	0.84	0.095	0.056
41	DP109	REVA	0.055	0.002	0.82	0.116	0.006
42	DP049	1808 INRA	0.006	0.094	0.811	0.082	0.007
43	DP189	KOFA	0.192	0.001	0.805	0.002	0.001
44	DP102	MESSAPIA	0.01	0.092	0.79	0.101	0.007
45	DP028	ALDEANO	0.082	0.063	0.747	0.104	0.004
46	DP077	APPIO	0.166	0.001	0.733	0.004	0.095
47	DP086	COLORADO	0.239	0.012	0.731	0.017	0.002
48	DP137	DERAA*	0.002	0.001	0.703	0.22	0.075
49	DP044	SENADUR	0.179	0.001	0.702	0.001	0.116
50	DP033	BOLENGA	0.172	0.055	0.676	0.09	0.007
51	DP145	HEIDER	0.003	0.021	0.676	0.288	0.013
52	DP181	SHABHA	0.126	0.169	0.656	0.003	0.045
53	DP108	PRODURA	0.047	0.004	0.652	0.292	0.004
54	DP120	ANGRE	0.22	0.001	0.646	0.015	0.119
55	DP034	BOLIDO	0.058	0.008	0.64	0.292	0.002
56	DP012	CIMMYT 36	0.012	0.081	0.629	0.26	0.018
57	DP013	CIMMYT 41	0.007	0.004	0.627	0.291	0.071
58	DP032	BOABDIL	0.001	0.008	0.614	0.365	0.012
59	DP098	ITALO	0.093	0.221	0.597	0.02	0.069
60	DP039	DURCAL	0.001	0.003	0.586	0.407	0.004
61	DP074	STOJOCRI	0.188	0.02	0.584	0.117	0.092
62	DP111	SVEVO	0.006	0.008	0.582	0.396	0.008
63	DP100	KRONOS	0.279	0.001	0.571	0.101	0.048
64	DP073	SEBAH	0.096	0.039	0.549	0.298	0.018
65	DP048	1807 INRA	0.083	0.061	0.547	0.304	0.004
66	DP154	KORIFLA	0.191	0.001	0.543	0.025	0.24
67	DP133	BLK2	0.001	0.001	0.541	0.454	0.004
68	DP066	KRS/HAUCAN	0.001	0.074	0.537	0.375	0.014
69	DP104	MOHAWK	0.202	0.002	0.52	0.275	0.001
70	DP176	QUADALETE	0.095	0.077	0.52	0.225	0.083
71	DP040	DUROI	0.002	0.013	0.5	0.44	0.044
72	DP056	OURGH	0	0	0	0.999	0.001
73	DP064	KARIM	0	0	0	0.999	0.001
74	DP091	DUILIO	0	0	0	0.999	0.001
75	DP266	EUDO//CHEN 1/TEZ/3/TANTLO 1/4/PLATA 6/GREEN 17	0	0	0	0.999	0.001
76	DP130	BICRE*	0.008	0.001	0.001	0.99	0.001
77	DP119	AINZEN 1	0.001	0	0.024	0.931	0.044
78	DP121	AMEDAKUL 1	0.008	0.002	0.189	0.799	0.002
79	DP082	BRONTE	0.204	0.014	0.004	0.776	0.002
80	DP118	AGHRASS 1	0.001	0.001	0.173	0.77	0.055
81	DP183	TENSIFT 1	0.1	0.009	0.124	0.767	0.002
82	DP047	1805 INRA	0.001	0.189	0.062	0.744	0.004
83	DP159	MARSYR 1	0.036	0.139	0.085	0.74	0.002
84	DP168	OMRUF 2	0.039	0.007	0.009	0.729	0.216
85	DP171	OTB 6	0.26	0.002	0.015	0.717	0.006
86	DP186	WADALMEZ 1	0.001	0.001	0.275	0.716	0.008
87	DP123	ARISLAHN	0.066	0.015	0.195	0.71	0.014
88	DP254	SAMAYOA C2004	0.099	0.003	0.192	0.702	0.004
89	DP177	RAZZAK	0.001	0.079	0.223	0.692	0.005
90	DP142	GUEROU 1	0.001	0.001	0.193	0.685	0.12
91	DP134	BRACHOUA	0.07	0.001	0.091	0.677	0.161
92	DP175	QUABRACH 1	0.049	0.037	0.141	0.675	0.098
93	DP132	BIGOST 1	0.004	0.015	0.304	0.671	0.006
94	DP135	CHAHBA88	0.015	0.013	0.167	0.671	0.134
95	DP005	MERIDIANO	0.242	0.004	0.001	0.663	0.09
96	DP156	LAHN*	0.036	0.001	0.053	0.661	0.248
97	DP153	KHABUR 1	0.06	0.002	0.201	0.651	0.086
98	DP072	QUADALETE//ERP/MAL/3/UNKNOWN(VSGI,ODESSA)	0.001	0.229	0.115	0.649	0.006
99	DP157	LOUKOS 1	0.001	0.002	0.111	0.648	0.237
100	DP068	MOULSABIL 2	0.087	0.003	0.208	0.647	0.055
101	DP184	TERBOL 97	0.02	0.085	0.064	0.629	0.203
102	DP124	ATLAST 1	0.013	0.022	0.232	0.622	0.111
103	DP158	MAAMOURI 1	0.015	0.002	0.249	0.613	0.121
104	DP155	LAGONIL 2	0.076	0.003	0.131	0.612	0.178
105	DP125	AUS 1	0.085	0.013	0.24	0.609	0.054
106	DP164	NILE	0.001	0.002	0.393	0.603	0.002
107	DP061	BCR/3/CHAM 1//GTA/STR	0.002	0.001	0.403	0.591	0.003
108	DP161	MIKI 1	0.009	0.055	0.32	0.588	0.029
109	DP037	BORLI	0.001	0.001	0.001	0.581	0.416
110	DP062	CHABA/DERAA	0.001	0.001	0.367	0.576	0.055
111	DP053	JAWHAR	0.027	0.004	0.015	0.568	0.386
112	DP090	DON PEDRO	0.065	0.006	0.273	0.566	0.09
113	DP117	WESTBRED TURBO	0.124	0.008	0.302	0.564	0.002
114	DP188	YOUSEF 1	0.061	0.025	0.269	0.556	0.089
115	DP093	FLAMINIO	0.461	0.001	0.001	0.536	0.002
116	DP151	KABIR 1	0.276	0.059	0.112	0.534	0.019
117	DP054	MARJANA	0	0	0	0.521	0.478
118	DP173	OUASLAHN 1	0.323	0.053	0.085	0.51	0.029
119	DP122	AMMAR 1	0.003	0.007	0.355	0.506	0.129
120	DP038	CANYON	0.001	0.003	0.483	0.503	0.011
121	DP015	CIMMYT 52	0	0	0	0	0.999
122	DP041	GALLARETA	0	0	0	0	0.999
123	DP036	BOMBASI	0	0	0	0.002	0.997
124	DP258	HESSIAN F 2/3/STOT//ALTAR 84/ALD	0.001	0	0.001	0.001	0.997
125	DP016	CIMMYT 67	0	0	0	0.003	0.996
126	DP045	SULA	0	0	0	0.003	0.996
127	DP021	CIMMYT 136	0	0	0	0.004	0.995
128	DP024	CIMMYT 22	0.001	0	0.017	0.001	0.981
129	DP017	CIMMYT 73	0.001	0	0	0.054	0.945
130	DP080	ARCOBALENO	0.001	0	0	0.059	0.939
131	DP011	CIMMYT 23	0.001	0.001	0.079	0.001	0.918
132	DP025	CIMMYT 24	0.002	0.006	0.088	0.003	0.901
133	DP020	CIMMYT 108	0.001	0.001	0.001	0.219	0.778
134	DP023	CIMMYT 19	0.001	0.01	0.213	0.001	0.775
135	DP097	IRIDE	0	0	0	0.24	0.758
136	DP255	CHEN 1/TEZ/3/GUIL//CIT71/CII/4/SORA/PLATA 12/5/STOT//ALTAR 84/ALD	0.004	0.001	0.058	0.181	0.756
137	DP253	JUPARE C2003	0.006	0.002	0.09	0.154	0.748
138	DP042	ILLORA	0.137	0.002	0.153	0.001	0.707
139	DP018	CIMMYT 78	0.001	0.001	0.001	0.296	0.701
140	DP257	1A.1D 5+10 6/2*WB881//1A.1D 5+10 6/3*MOJO/3/BISU 1/PATKA 3	0.005	0.003	0.295	0.011	0.687
141	DP262	GEDIZ/FGO//GTA/3/SRN 1/4/TOTUS/5/ENTE/MEXI 2//HUI/3/YAV 1/GEDIZ/6/SOMBRA 20/7/STOT//ALTAR 84/ALD	0.001	0.042	0.191	0.092	0.674
142	DP256	MALMUK 1//LOTUS 5/F3LOCAL(SEL.ETHIO.135.85)	0.006	0.005	0.163	0.288	0.538
	Admixed accessions (Q membership's coefficient < 0.5)
143	DP007	NORBA	0.167	0.007	0.369	0.079	0.377
144	DP027	CIMMYT 266	0.001	0.002	0.234	0.274	0.489
145	DP031	ASTIGI	0.001	0.001	0.407	0.101	0.49
146	DP035	BOLO	0.275	0.002	0.264	0.049	0.411
147	DP050	1809 INRA	0.14	0.065	0.408	0.284	0.103
148	DP057	TAREK	0.001	0.12	0.342	0.462	0.075
149	DP063	CHACAN	0.092	0.003	0.237	0.425	0.243
150	DP065	H.MOUL(MOR)/CHABA 88	0.061	0.08	0.328	0.484	0.047
151	DP067	LAGOST 3	0.153	0.027	0.249	0.384	0.187
152	DP069	OMBAR	0.009	0.473	0.011	0.318	0.19
153	DP075	ZEINA 1	0.246	0.001	0.188	0.326	0.238
154	DP088	CORTEZ	0.215	0.066	0.46	0.252	0.007
155	DP103	MEXICALI 75	0.31	0	0.444	0.001	0.244
156	DP112	TRINAKRIA	0.45	0.406	0.14	0.003	0.001
157	DP113	VALBELICE	0.41	0.414	0.172	0.003	0.001
158	DP126	AWALI 1	0.119	0.006	0.451	0.293	0.131
159	DP127	RADIOSO	0.412	0.135	0.246	0.206	0.001
160	DP128	AZEGHAR 2	0.112	0.265	0.211	0.271	0.141
161	DP131	BICREDERAA 1	0.054	0.057	0.385	0.488	0.016
162	DP139	GEROMTEL	0.12	0.087	0.141	0.475	0.177
163	DP141	GIDARA 2	0.007	0.393	0.41	0.036	0.154
164	DP144	HAURANI	0.278	0.401	0.291	0.01	0.02
165	DP146	ICARDA121	0.202	0.095	0.273	0.289	0.142
166	DP150	JORDAN	0.357	0.002	0.289	0.333	0.019
167	DP163	LAGOST 1	0.007	0.004	0.496	0.422	0.072
168	DP170	ORT 1	0.122	0.002	0.422	0.004	0.451
169	DP172	OUASERL 1	0.203	0.244	0.06	0.49	0.004
170	DP178	SAADA3/DDS//MTL 1	0.157	0.116	0.332	0.217	0.178
171	DP179	SAJUR	0.181	0.001	0.427	0.072	0.319
172	DP185	TUNSYR 1	0.221	0.002	0.189	0.35	0.239
173	DP251	1A.1D 5+10 6/3*MOJO//RCOL	0.003	0.003	0.179	0.458	0.357
174	DP252	ATIL C2000	0.002	0.01	0.323	0.176	0.489
175	DP259	AJAIA 12/F3LOCAL(SEL.ETHIO.135.85)//PLATA 13/3/SOMAT 3/4/SOOTY 9/RASCON 37	0.011	0.002	0.281	0.368	0.338
176	DP260	USDA595/3/D67.3/RABI//CRA/4/ALO/5/HUI/YAV 1/6/ARDENTE/7/HUI/YAV79/8/POD 9	0.001	0.004	0.286	0.401	0.307
177	DP261	CNDO/PRIMADUR//HAI OU 17/3/SNITAN	0.002	0.001	0.237	0.455	0.305
178	DP263	VANRRIKSE 6.2//1A 1D 2+12 5/3*WB881	0.003	0.11	0.253	0.376	0.258
179	DP264	RANCO//CIT71/CII/3/COMDK/4/TCHO//SHWA/MALD/3/CREX/5/SNITAN	0.002	0.001	0.197	0.491	0.309
180	DP265	PLATA 10/6/MQUE/4/USDA573//QFN/AA 7/3/ALBA D/5/AVO/HUI/7/PLATA 13/8/THKNEE 11/9/CHEN/ALTAR 84/3/HUI/POC//BUB/RUFO/4/FNFOOT	0.025	0.002	0.266	0.344	0.365
181	DP267	ROLA 5/3/AJAIA 12/F3LOCAL(SEL.ETHIO.135.85)//PLATA 13/4/MALMUK 1/SERRATOR 1	0.002	0.002	0.453	0.235	0.308
182	DP268	ARMENT//SRN 3/NIGRIS 4/3/CANELO 9.1	0.015	0.009	0.346	0.449	0.181
183	DP269	SOMAT 3/PHAX 1//TILO 1/LOTUS 4	0.057	0.001	0.292	0.32	0.33
	ADDITIONAL PARENTS
184		CIRNO
185		MONASTIR
186		NORMANNO
187		ODISSEO
188		SARAGOLLA
