# Supplementary material for: Dissecting the effect of heat stress on durum wheat under field conditions
Source: Front Plant Sci. 2024 Jun 28;15:1393349. doi: 10.3389/fpls.2024.1393349 (PMC11239346; doi:10.3389/fpls.2024.1393349)
Supplement: Supplementary file 5 [file Table_2.xlsx]

## Sheet: Supplementary Table 2
Dissecting the effect of heat stress on durum wheat under field conditions. Eder Licieri Groli, Elisabetta Frascaroli, Marco Maccaferri, Karim Ammar, Roberto Tuberosa. Frontiers in Plant Sciences, DOI 10.3389/fpls.2024.1393349
Supplementary Table 2. Descriptions of traits measured in yield trials conducted under in Non-Stressed control and late planted Heat Stressed conditions involving the UNIBO-Durum Diversity Panel evaluated at CENEB-Cd. Obregon, Mexico, in 2018 and 2019
Trait Code		Unit		Description
HD		days		Days to heading. Estimated as the number of days from the date of sowing until 50% of the spikes had completely emerged from the flag leaf (growth stage 59 – Zadoks et al., 1974).
DTM		days		Days to maturity. Estimated as the number of days from the date of sowing until 50% of the plants had the apices of the culm colored as straw yellow (approximately growth stage 87 – Zadoks et al., 1974).
GFP		days		Grain filling period. Estimated as the difference between HD and DTM (Telfer et al., 2018).
PH		cm		Plant height. Measured as the distance from the soil surface to the basis of the spike.
SPM		unit		Number of spikes per linear meter, estimated by counting the number of spikes in 0.5 m in two different sections of each experimental unit.
KNS		unit		Kernel number per spike. Average of kernels per spikes estimated by counting the number of kernels using a seed counter (Pfeuffer GmbH Seed Counter) from five single spikes harvested in each experimental unit.
KWS		grams		Kernel weight per spike. Average of kernel weight estimated by weighing the number of kernels produced by five single spikes harvested in each single experimental unit.
SKT		unit		Number of spikelets per spike. Average of spikelets estimated by counting the number of spikelets in five single spikes.
GY		t ha-1		Grain yield. Estimated by weighing the mass of grains harvested in the experimental unit converted to tons per hectare (t ha-1).
TKW		grams		Thousand kernel weight. Estimated using the Digital Image Analysis System for Grain version 2.5.1 (SeedCountTM – Next Instruments Pty Ltd).
TWT		kg hl-1		Test weight (TWT). Estimated using the Digital Image Analysis System for Grain version 2.5.1 (SeedCountTM – Next Instruments Pty Ltd).
KLE		mm		Kernel length. Estimated using the Digital Image Analysis System for Grain version 2.5.1 (SeedCountTM – Next Instruments Pty Ltd).
KWI		mm		Kernel width. Estimated using the Digital Image Analysis System for Grain version 2.5.1 (SeedCountTM – Next Instruments Pty Ltd).
NDVI				Normalized difference vegetation index. Estimated on different dates during the whole cycle for both treatments (NS, HS), and crop seasons (2018, 2019). NDVI was estimated through individual measurements during the vegetative and grain filling growth stages by canopy reflectance using the GreenSeeker RT100 equipment (Optical Sensor Unit, NTech Industries, Inc.).
IT_NDVI				NDVI index (area under heat stress progress curve). Estimated by using the four most significant NDVI measurements derived from the single measurements. To calculate IT_NDVI we used an adapted equation (Eq. 1) as reported by Simko and Piepho, 2012.
