# Supplementary material for: Dissecting the effect of heat stress on durum wheat under field conditions
Source: Front Plant Sci. 2024 Jun 28;15:1393349. doi: 10.3389/fpls.2024.1393349 (PMC11239346; doi:10.3389/fpls.2024.1393349)
Supplement: Supplementary file 6 [file Table_3.xlsx]

## Sheet: Supplementary Table 3
Dissecting the effect of heat stress on durum wheat under field conditions. Eder Licieri Groli, Elisabetta Frascaroli, Marco Maccaferri, Karim Ammar, Roberto Tuberosa. Frontiers in Plant Sciences, DOI 10.3389/fpls.2024.1393349
Supplementary Table 3. Period of single normalized difference vegetation index (NDVI) measurements in yield trials conducted under in Non-Stressed control and late planted Heat Stressed conditions involving the UNIBO-Durum Diversity Panel evaluated at CENEB-Cd. Obregon, Mexico, in 2018 and 2019
		2018						2019
		Control			Heat Stress			Control			Heat Stress
Zadoks scale		DSD 1	GDD 2		DSD	GDD		DSD	GDD		DSD	GDD
32 - 33								49	847		26	506
33 - 35											33	643
39 - 41					38	758		64	1099		45	887
49 -51					49	995		70	1195		50	1000
59 - 65					56	1151		81	1360		63	1292
65 - 69		91	1612					85	1430		65	1337
75 - 77		100	1765		66	1405		103	1760		71	1464
77 - 83		106	1892		77	1664		113	1955		73	1510
87 - 92		116	2085		85	1858		123	2155		85	1778
92 - 93								130	2296		92	1946
93 - 94					94	2098		137	2449
HD 3		80	1481		60	1251		81	1360		59	1202
DTM 4		123	2280		87	1912		130	2296		90	1897
1 DSD: days since sowing date (days); 2 GDD: growing degree days (°C); 3 HD: average of heading date; 4 DTM: average of days to maturity. NDVI in bold represent NDVI trait per se; NDVI underlined were used to calculate IT_NDVI.
