# Supplementary material for: Dissecting the effect of heat stress on durum wheat under field conditions
Source: Front Plant Sci. 2024 Jun 28;15:1393349. doi: 10.3389/fpls.2024.1393349 (PMC11239346; doi:10.3389/fpls.2024.1393349)
Supplement: Supplementary file 7 [file Table_4.xlsx]

## Sheet: Supplementary Table 4
Dissecting the effect of heat stress on durum wheat under field conditions. Eder Licieri Groli, Elisabetta Frascaroli, Marco Maccaferri, Karim Ammar, Roberto Tuberosa. Frontiers in Plant Sciences, DOI 10.3389/fpls.2024.1393349
Supplementary Table 4. Summary statistics for traits evaluated in yield trials conducted under in Non-Stressed control and late planted Heat Stressed conditions involving the UNIBO-Durum Diversity Panel evaluated at CENEB-Cd. Obregon, Mexico, in 2018. Days to heading date (HD), days to maturity (DTM), grain filling period (GFP), plant height (PH), grain yield (GY), thousand kernel weight (TKW), t…
Year 2018
Trait		Control						Heat Stress						% of Change
		Mean	Range	Std	CV (%)	h2		Mean	Range	Std	CV (%)	h2
HD (d)		79.58	67.0-108.0	6.22059	2.51719	0.944479		59.99	53.0-84.0	3.51511	1.76158	0.969518		24.6167
DTM (d)		123.1	116.0-144.0	5.43384	1.99333	0.887221		86.48	80.0-104.0	4.01641	1.87061	0.919409		29.7482
GFP (d)		43.6	32.0-56.0	3.57	6.34	0.562		26.6	16.0-36.0	2.6	6.28	0.741		38.9
PH (cm)		80.78	60.0-145.0	10.8073	4.53355	0.935198		54.78	30.0-85.0	7.68529	8.15037	0.776953		32.1862
GY (t/ha)		5.48	2.9-7.9	0.92231	12.0262	0.633225		2.345	0.2-4.1	0.805308	23.8379	0.679404		57.208
TKW (g)		54.18	39.0-68.0	5.35661	2.75879	0.959621		44.01	30.7-57.6	4.41	4.07127	0.907997		18.7708
TWT (kg/hL)		80.48	70.2-83.9	1.81231	0.737975	0.943278		77.72	70.7-81.6	1.74593	0.877936	0.922839		3.42942
SPM (n)		126.1	86.0-190.0	18.612	9.77582	0.630327		94.76	48.0-134.0	14.3506	12.7904	0.402172		24.8533
SKT (n)		17.57	14.2-23.2	1.62318	6.2901	0.693774		15.8	12.2-20.0	1.196	4.57423	0.784271		10.074
KNS (n)		49.38	31.2-79.0	7.53569	8.25079	0.82412		36.3	14.7-54.7	6.00298	11.7555	0.683805		26.4885
KWS (g)		2.706	1.6-4.5	0.423238	9.65955	0.763636		1.555	0.5-2.2	0.278305	13.4748	0.634726		42.5351
KLE (mm)		7.536	6.6-8.3	0.273831	0.942676	0.965101		7.48	6.6-8.1	0.26684	1.22893	0.933164		0.7431
KWI (mm)		3.458	3.1-3.8	0.130128	1.26748	0.939739		3.192	2.8-3.6	0.125824	1.53879	0.915401		7.69231
NDVI		0.732	0.546-0.837	0.043	3.6	0.7677		0.352	0.180-0.727	0.09	19.99	0.57757		51.9
IT_NDVI		324.4	208.2-394.1	25.1	3.55	0.879		237	143.3-418.0	42.61	14.51	0.5079		26.9
std = standard deviation. CV(%) = coefficient of variation. h2 = broad-sense heritability.
