# Supplementary material for: Dissecting the effect of heat stress on durum wheat under field conditions
Source: Front Plant Sci. 2024 Jun 28;15:1393349. doi: 10.3389/fpls.2024.1393349 (PMC11239346; doi:10.3389/fpls.2024.1393349)
Supplement: Supplementary file 8 [file Table_5.xlsx]

## Sheet: Supplementary Table 5
Dissecting the effect of heat stress on durum wheat under field conditions. Eder Licieri Groli, Elisabetta Frascaroli, Marco Maccaferri, Karim Ammar, Roberto Tuberosa. Frontiers in Plant Sciences, DOI 10.3389/fpls.2024.1393349
Supplementary Table 5. Summary statistics for traits evaluated in yield trials conducted under in Non-Stressed control and late planted Heat Stressed conditions involving the UNIBO-Durum Diversity Panel evaluated at CENEB-Cd. Obregon, Mexico, in 2019. Days to heading date (HD), days to maturity (DTM), grain filling period (GFP), plant height (PH), grain yield (GY), thousand kernel weight (TKW), t…
Year 2019
Trait 1		Control						Heat Stress						% of change
		Mean	Range	Std 2	CV (%) 3	h2 4		Mean	Range	Std	CV (%)	h2
HD (d)		80.93	69.0-106.0	6.89437	1.41673	0.985494		59.14	52.0-84.0	2.56457	1.37147	0.967378		26.9245
DTM (d)		130.8	121.0-147.0	5.07984	1.12147	0.956851		89.66	82.0-102.0	3.67112	1.96435	0.853737		31.4526
GFP (d)		49.9	39.0-59.0	3.2	3.1	0.87		30.7	21.0-40.0	3	5.3	0.7		38.5
PH (cm)		86.5	70.0-150.0	10.8087	4.04128	0.94269		60.25	40.0-105.0	7.45058	6.12118	0.813825		30.3468
GY (t/ha)		6.965	4.1-10.3	1.1078	11.762	0.620505		3.054	0.7-5.4	0.935369	17.2558	0.7574		56.1522
TKW (g)		58.03	37.1-71.6	5.82749	2.98281	0.953746		51.66	35.2-65.7	5.14683	3.61327	0.929898		10.9771
TWT (kg/hL)		80.27	74.0-83.7	1.70815	0.727702	0.937318		78.51	72.1-82.3	1.77318	0.905373	0.919508		2.1926
SPM (n)		118	82.0-178.0	17.6417	11.5739	0.57282		90.88	50.0-138.0	16.0912	12.2223	0.426258		22.9831
SKT (n)		19.28	15.3-28.0	2.265	5.6298	0.854652		15.94	12.3-20.0	1.37851	4.65541	0.828813		17.3237
KNS (n)		57.91	36.0-84.5	9.32551	7.45657	0.874965		39.67	15.2-65.2	7.09698	7.92361	0.88047		31.4972
KWS (g)		3.445	2.0-4.8	0.494356	8.02445	0.808813		2.108	0.9-3.3	0.359322	8.47104	0.852714		38.8099
KLE (mm)		7.659	6.6-8.5	0.266937	0.78723	0.97166		7.301	6.4-8.2	0.279915	1.54791	0.911549		4.67424
KWI (mm)		3.553	3.1-3.9	0.146228	1.23118	0.951917		3.289	2.7-3.8	0.15472	1.95111	0.905457		7.43034
NDVI		0.778	0.648-0.870	0.03	2.6	0.71		0.3832	0.163-0.640	0.1	14.5	0.6438		50.7
IT_NDVI		547.4	425.4-598.6	22.6	3.3	0.5		277.6	122.6-394.6	53.62	9.26	0.6486		49.3
std = standard deviation. CV(%) = coefficient of variation. h2 = broad-sense heritability.
