# Supplementary material for: Dissecting the effect of heat stress on durum wheat under field conditions
Source: Front Plant Sci. 2024 Jun 28;15:1393349. doi: 10.3389/fpls.2024.1393349 (PMC11239346; doi:10.3389/fpls.2024.1393349)
Supplement: Supplementary file 9 [file Table_6.xlsx]

## Sheet: Supplementary Table 6
Dissecting the effect of heat stress on durum wheat under field conditions. Eder Licieri Groli, Elisabetta Frascaroli, Marco Maccaferri, Karim Ammar, Roberto Tuberosa. Frontiers in Plant Sciences, DOI 10.3389/fpls.2024.1393349
Supplementary Table 6. Structral equation model: fit of the model and estimates of independent variables PH = plant height, NDVI = , IT_NDVI = , TKW = thousand kernel weight, TWT = test weight, SPM = number of spikes per linear meter, KNS = kernel number per spike, on dependent variable grain yield (GY) from yield trials involving the UNIBO-Durum Diversity Panel evaluated at CENEB-Cd. Obregon, Me…
		Control Non-Stressed (NS)					Late planted Heat-Stressed (HS)
Akaike (AIC)		321.028					184.407
Bayesian (BIC)		353.123					216.392
Sample-size adjusted Bayesian (BIC)		321.451					184.722
R-Square: estimate GY		0.423					0.712
Regressions:		Estimate	Std.Err	z-value	P(>|z|)		Estimate	Std.Err	z-value	P(>|z|)
PH		-0.008	0.005	-1.598	0.11		0.011	0.006	2.016	0.044
NDVI		6.721	3.47	1.937	0.053		-2.761	1.396	-1.977	0.048
IT_NDVI		0.002	0.006	0.272	0.785		0.01	0.003	3.633	0
TKW		0.062	0.011	5.477	0		0.041	0.008	5.263	0
TWT		0.101	0.031	3.267	0.001		0.029	0.023	1.268	0.205
SPM		0.028	0.005	6.192	0		0.022	0.004	5.756	0
KNS		0.052	0.008	6.401	0		0.049	0.006	8.114	0
HDD_A		-0.081	0.051	-1.587	0.113		-0.015	0.011	-1.342	0.18
HDD_GF		-0.034	0.019	-1.843	0.065		-0.028	0.008	-3.453	0.001
