# Supplementary material for: Dissecting the effect of heat stress on durum wheat under field conditions
Source: Front Plant Sci. 2024 Jun 28;15:1393349. doi: 10.3389/fpls.2024.1393349 (PMC11239346; doi:10.3389/fpls.2024.1393349)
Supplement: Supplementary file 10 [file Table_7.xlsx]

## Sheet: Supplementary Table 7
Dissecting the effect of heat stress on durum wheat under field conditions. Eder Licieri Groli, Elisabetta Frascaroli, Marco Maccaferri, Karim Ammar, Roberto Tuberosa. Frontiers in Plant Sciences, DOI 10.3389/fpls.2024.1393349
Supplementary Table 7. PCgen-reconstruction of the probability that two traits have causal relationship for the Non Stressed and Heat Stressed conditions of yield trials involving the UNIBO-Durum Diversity Panel evaluated at CENEB-Cd. Obregon, Mexico, in 2018 and 2019, with a = 0.01: p-values. For each pair of nodes, the table contains the highest p-value observed across all conditional independe…
Control
	G	HD	PH	NDVI	DTM	GFP	KNS	KWS	TKW	GY	HDD_A	HDD_GF
G	1	0.489389	4.41959e-24	0.0469255	0.0468203	1	1.78489e-05	0.851608	8.30452e-20	0.998967	1	0.909278
HD	0.489389	1	0.0224512	0.925482	0.011232	0.00952932	0.392447	0.0869556	0.061311	0.0884883	0.217327	0.359925
PH	4.41959e-24	0.0224512	1	0.0514338	0.666535	0.103656	0.637745	0.146636	0.0110573	0.0542112	0.00997143	0.779756
NDVI	0.0469255	0.925482	0.0514338	1	0.324507	0.928168	0.229215	0.0855184	0.173259	0.0314381	1.01569e-05	0.110407
DTM	0.0468203	0.011232	0.666535	0.324507	1	3.85128e-11	0.150032	0.17123	0.712336	0.227114	0.570789	1
GFP	1	0.00952932	0.103656	0.928168	3.85128e-11	1	0.386272	0.363533	0.150071	0.548634	0.599314	0.240183
KNS	1.78489e-05	0.392447	0.637745	0.229215	0.150032	0.386272	1	0	0.0401192	0.0211418	0.0267626	0.438556
KWS	0.851608	0.0869556	0.146636	0.0855184	0.17123	0.363533	0	1	0.0165036	0.00705877	0.00838099	0.536111
TKW	8.30452e-20	0.061311	0.0110573	0.173259	0.712336	0.150071	0.0401192	0.0165036	1	0.000912923	0.207318	0.0158303
GY	0.998967	0.0884883	0.0542112	0.0314381	0.227114	0.548634	0.0211418	0.00705877	0.000912923	1	0.0529447	0.0398085
HDD_A	1	0.217327	0.00997143	1.01569e-05	0.570789	0.599314	0.0267626	0.00838099	0.207318	0.0529447	1	0.0375809
HDD_GF	0.909278	0.359925	0.779756	0.110407	1	0.240183	0.438556	0.536111	0.0158303	0.0398085	0.0375809	1
Heat Stress
	G	HD	PH	NDVI	DTM	GFP	KNS	KWS	TKW	GY	HDD_A	HDD_GF
G	1	1.40646e-13	8.73487e-14	0.00160981	0.0390314	0.991732	4.34028e-17	0.932719	0.109521	0.000803257	1	1
HD	1.40646e-13	1	0.722069	0.291679	1	0.556988	0.522119	0.357813	0.0304964	0.0171971	0.00104478	0.414975
PH	8.73487e-14	0.722069	1	0.0527369	0.612909	0.0362224	0.075422	0.0115839	0.0129843	0.00442543	0.00987316	0.0227375
NDVI	0.00160981	0.291679	0.0527369	1	0.418895	0.02689	0.0308163	0.388659	0.0586272	0.0958392	0.0151464	1
DTM	0.0390314	1	0.612909	0.418895	1	1.24942e-11	0.244316	0.0554766	0.0136945	0.0112358	0.0369585	0.12396
GFP	0.991732	0.556988	0.0362224	0.02689	1.24942e-11	1	0.921848	0.809545	0.36759	0.0275892	0.0289753	0.00930105
KNS	4.34028e-17	0.522119	0.075422	0.0308163	0.244316	0.921848	1	0.00941996	0.0786694	0.0230068	0.0958636	0.0441807
KWS	0.932719	0.357813	0.0115839	0.388659	0.0554766	0.809545	0.00941996	1	0.0305681	0.0196103	0.342279	3.37711e-06
TKW	0.109521	0.0304964	0.0129843	0.0586272	0.0136945	0.36759	0.0786694	0.0305681	1	0.00120496	0.00730834	3.46788e-09
GY	0.000803257	0.0171971	0.00442543	0.0958392	0.0112358	0.0275892	0.0230068	0.0196103	0.00120496	1	0.539266	0.772112
HDD_A	1	0.00104478	0.00987316	0.0151464	0.0369585	0.0289753	0.0958636	0.342279	0.00730834	0.539266	1	0.0013178
HDD_GF	1	0.414975	0.0227375	1	0.12396	0.00930105	0.0441807	3.37711e-06	3.46788e-09	0.772112	0.0013178	1
