# Supplementary material for: Dissecting the effect of heat stress on durum wheat under field conditions
Source: Front Plant Sci. 2024 Jun 28;15:1393349. doi: 10.3389/fpls.2024.1393349 (PMC11239346; doi:10.3389/fpls.2024.1393349)
Supplement: Supplementary file 11 [file Table_8.xlsx]

## Sheet: Supplementary Table 8
Dissecting the effect of heat stress on durum wheat under field conditions. Eder Licieri Groli, Elisabetta Frascaroli, Marco Maccaferri, Karim Ammar, Roberto Tuberosa. Frontiers in Plant Sciences, DOI 10.3389/fpls.2024.1393349
Supplementary Table 8. ORIGINAL DATA Genotype estimated values from yield trials involving the UNIBO-Durum Diversity Panel evaluated at CENEB-Cd. Obregon, Mexico, in 2018 and 2019: Code and Name of Varieties, Q-membership coefficient to subpopulations, BLUEs of Non Stressed treatment (NS), of Heat Stressed treatment (HS), and LOSS ((NS-HS)*100/NS) for the following traits: days to heading date (H…
CODE_Variety	NAME_Variety	Subpop 1	Subpop 2	Subpop 3	Subpop 4	Subpop 5	HD	HD	HD	GY	GY	GY	TKW	TKW	TKW	TWT	TWT	TWT	SPM	SPM	SPM	SKT	SKT	SKT	KNS	KNS	KNS	KWS	KWS	KWS	KLE	KLE	KLE	KWI	KWI	KWI	NDVI	NDVI	NDVI	IT_NDVI	IT_NDVI	IT_NDVI
		ITALY-MEDITERRANEAN	ICARDA-DRYLAND	ICARDA-TEMPERATE	CIMMYT'70 - ICARDA	CIMMYT'80	NS	HS	LOSS	NS	HS	LOSS	NS	HS	LOSS	NS	HS	LOSS	NS	HS	LOSS	NS	HS	LOSS	NS	HS	LOSS	NS	HS	LOSS	NS	HS	LOSS	NS	HS	LOSS	NS	HS	LOSS	NS	HS	LOSS
		Subpop 1 - ITALY-MEDITERRANEAN
DP114	VALNOVA*	0.999	0	0	0	0.001	1460.3	1314.65	-9.97	5.8	2.4	-58.62	57.7	57	-1.21	77.25	76.95	-0.39	104.95	76.1	-27.49	19.6	16.2	-17.35	59.05	35.6	-39.71	3.51	2.04	-41.88	7.85	7.71	-1.78	3.53	3.43	-2.84	0.775	0.434	-44.06	453.5	286.1	-36.91
DP095	GARGANO	0.971	0.026	0.001	0.001	0.001	1431.25	1238.5	-13.47	5.3	1.9	-64.15	57.6	55.15	-4.25	78	75.15	-3.65	107	71.45	-33.22	19.15	15.8	-17.49	55.25	32.15	-41.81	3.21	1.78	-44.46	7.64	7.61	-0.33	3.61	3.58	-0.97	0.738	0.355	-51.86	442.8	239.8	-45.84
DP002	CANNIZZO	0.937	0.061	0	0	0.001	1431.5	1238.35	-13.49	5.3	2.15	-59.43	57.9	50.25	-13.21	76.65	75.8	-1.11	117.55	83.7	-28.8	18.7	15.3	-18.18	58.7	34.45	-41.31	3.51	1.79	-48.93	7.72	7.68	-0.52	3.55	3.38	-4.79	0.776	0.355	-54.29	446.1	256.15	-42.58
DP006	MONGIBELLO	0.917	0.078	0.001	0.001	0.003	1487.6	1361.9	-8.45	5.6	1.85	-66.96	55.8	51.1	-8.42	78.45	74.55	-4.97	92.05	71.05	-22.81	19.8	16.8	-15.15	53.45	32.5	-39.2	3.19	1.64	-48.51	7.57	7.41	-2.05	3.59	3.57	-0.7	0.775	0.407	-47.45	437.85	276.85	-36.77
DP105	OFANTO	0.916	0.082	0.001	0.001	0.001	1593.55	1325.8	-16.8	5.55	2.1	-62.16	44.55	48	7.74	72.65	74.1	2	121.2	75.25	-37.91	20.95	17.05	-18.62	61.65	32.05	-48.01	3.04	1.49	-51.15	7.47	7.44	-0.47	3.28	3.36	2.29	0.829	0.432	-47.92	477.55	286.45	-40.02
DP094	FORTORE	0.795	0.195	0.002	0.003	0.005	1326.2	1204.85	-9.15	7.3	4.05	-44.52	53.95	46.15	-14.46	80.5	77.6	-3.6	114.15	103	-9.77	17.8	16.85	-5.34	57.45	45.05	-21.58	3.25	1.95	-40.06	7.09	7.03	-0.85	3.61	3.28	-9.15	0.721	0.41	-43.13	418.1	288.35	-31.03
DP076	ANTON	0.751	0	0.204	0.001	0.045	1585.15	1435.3	-9.45	6	2.25	-62.5	47.05	51.7	9.88	75.6	75.7	0.13	128.5	109.5	-14.79	20.75	17.4	-16.14	50.9	25.4	-50.1	2.42	1.31	-46.07	7.63	7.54	-1.18	3.35	3.35	0	0.823	0.531	-35.54	466	327.85	-29.65
DP107	PLINIO	0.747	0.001	0.112	0.138	0.002	1629.45	1291.8	-20.72	5.75	1.6	-72.17	51.3	50.15	-2.24	75.85	74.8	-1.38	126.25	77.4	-38.69	19.25	16.5	-14.29	49.6	29.9	-39.72	2.57	1.5	-41.63	7.88	7.71	-2.16	3.31	3.29	-0.61	0.827	0.416	-49.76	483.4	275.85	-42.94
DP085	CICCIO	0.745	0.253	0	0.001	0.001	1398.85	1169	-16.43	6.6	3.25	-50.76	54.3	50.15	-7.64	80.4	80.05	-0.44	116.15	93.45	-19.54	16.85	14.25	-15.43	54.55	38.75	-28.96	2.95	1.92	-34.97	7.7	7.52	-2.34	3.43	3.28	-4.38	0.765	0.357	-53.37	448.1	252.6	-43.63
DP099	IXOS	0.739	0.002	0.244	0.006	0.009	1665.6	1373.4	-17.54	6.75	2.9	-57.04	44.8	48.1	7.37	75.1	74.85	-0.33	115.9	103.2	-10.96	23.75	17.25	-27.37	61.4	37.45	-39.01	2.89	1.75	-39.34	7.65	7.63	-0.33	3.21	3.25	1.09	0.797	0.473	-40.68	467.5	318.8	-31.81
DP004	LESINA	0.737	0.118	0.009	0.135	0.001	1281.55	1121.2	-12.51	5.4	3.1	-42.59	61.65	52.15	-15.41	78.4	77.25	-1.47	98.9	76.55	-22.6	17.15	14.85	-13.41	47.5	38.7	-18.53	3	2.01	-33.06	7.88	7.63	-3.17	3.62	3.34	-7.75	0.697	0.211	-69.73	412.25	180.5	-56.22
DP106	PLATANI	0.709	0.284	0.002	0.001	0.003	1450.75	1215.85	-16.19	6	2.45	-59.17	56.2	58.5	4.09	80.2	77.5	-3.37	125.85	85.4	-32.14	18.65	16.4	-12.06	57.05	31.85	-44.17	3.21	1.93	-39.88	7.64	7.89	3.27	3.39	3.39	0	0.755	0.42	-44.4	448.85	287.15	-36.03
DP079	ARCANGELO	0.644	0.165	0.006	0.183	0.002	1479.7	1178.85	-20.33	5.65	2.6	-53.98	48.05	45.15	-6.04	79.3	78.7	-0.76	124.45	97.45	-21.7	19.2	13.75	-28.39	56.65	35.45	-37.42	2.79	1.6	-42.73	7.46	7.4	-0.74	3.3	3.15	-4.55	0.782	0.272	-65.28	452.5	219	-51.6
DP140	GEZIRA 17	0.629	0.102	0.26	0.005	0.004	1718	1490.15	-13.26	5	2.15	-57	45.25	41.7	-7.85	74.65	72.8	-2.48	93.9	75.35	-19.76	23.9	17.55	-26.57	78.5	46.55	-40.7	3.28	1.85	-43.75	7.31	7.01	-4.17	3.34	3.22	-3.74	0.828	0.446	-46.14	474.25	293.1	-38.2
DP008	PIETRAFITTA	0.598	0	0.001	0.396	0.004	1421.5	1215.25	-14.51	6.25	2.4	-61.6	66.4	61.25	-7.76	80.8	79	-2.23	106.45	85.35	-19.82	17.6	15.6	-11.36	46.65	36.05	-22.72	3.24	2.14	-33.85	7.95	7.93	-0.31	3.76	3.66	-2.79	0.774	0.361	-53.33	450.7	249.4	-44.66
DP096	GRAZIA	0.579	0.002	0.387	0.002	0.03	1519	1413.7	-6.93	5	0.4	-92	46.65			80.7			115.7	78.65	-32.02	19	15.7	-17.37	51.65	22.55	-56.34	2.4	0.93	-61.38	7.34			3.24			0.78	0.286	-63.37	455.25	199.15	-56.25
DP010	TORREBIANCA	0.551	0.001	0.439	0.001	0.008	1366.15	1249.2	-8.56	6.75	3.15	-53.33	63.35	56.95	-10.1	79.5	77.25	-2.83	113.85	88.3	-22.44	16.95	15.8	-6.78	48.45	36.25	-25.18	3.17	2.05	-35.23	8.19	7.86	-3.97	3.63	3.41	-5.93	0.757	0.461	-39.17	440	298.65	-32.13
DP003	CLAUDIO	0.541	0.002	0.332	0.002	0.124	1504.25	1350.6	-10.21	5.25	0.7	-86.67	47.8			80.65			108.35	78.35	-27.69	19.2	16.25	-15.36	55.35	26.05	-52.94	2.63	1.19	-54.75	7.35			3.29			0.787	0.362	-54.04	457.15	252.5	-44.77
DP087	COLOSSEO	0.501	0.048	0.28	0.164	0.007	1508.2	1260.45	-16.43	6.4	2	-68.75	57.05	49.65	-12.97	79.85	77.95	-2.38	116.4	86.7	-25.52	19.55	16.5	-15.6	50.25	33.05	-34.23	3.07	1.6	-47.8	7.75	7.55	-2.58	3.53	3.35	-5.11	0.817	0.322	-60.59	473.4	242.65	-48.74
DP089	CRESO*	0.501	0.002	0.201	0.293	0.003	1641.4	1282.35	-21.87	5.15	0.9	-82.52	56.25	49.6	-11.82	79.75	77.45	-2.88	119.75	71.9	-39.96	18.95	13.7	-27.7	44.05	18.65	-57.66	2.52	0.94	-62.7	7.67	7.62	-0.72	3.49	3.3	-5.44	0.822	0.269	-67.26	463.55	213.05	-54.04
			Subpop 2 - ICARDA-DRYLAND
DP060	AWALBIT	0	0.999	0	0	0	1528.35	1204.85	-21.17	6.7	3	-55.22	51.75	47.3	-8.6	80.75	78.85	-2.35	141.45	102.65	-27.43	19.5	15.25	-21.79	53.35	38.75	-27.37	2.83	1.88	-33.63	7.54	7.34	-2.72	3.45	3.26	-5.37	0.777	0.308	-60.4	454.9	241.9	-46.82
DP071	OMRABI 5	0	0.999	0	0	0	1335.1	1143.15	-14.38	7.1	2.3	-67.61	50.95	41	-19.53	81.1	77.35	-4.62	142.6	94.3	-33.87	18.05	14.5	-19.67	51.95	37.45	-27.91	2.7	1.57	-41.85	7.17	6.99	-2.51	3.47	3.15	-9.24	0.76	0.244	-67.94	440	192.65	-56.22
DP160	MASSARA 1	0	0.998	0	0	0.001	1356.25	1131.1	-16.6	5.85	1.65	-71.79	50.65	35.2	-30.5	82.2	75.45	-8.21	130.7	89.85	-31.25	17.5	13.4	-23.43	53.8	39.9	-25.84	2.69	1.41	-47.67	6.92	6.61	-4.48	3.5	3	-14.43	0.754	0.202	-73.26	434.2	158.3	-63.54
DP187	YOUNES 1	0	0.899	0.001	0.095	0.004	1324.05	1096.3	-17.2	6.7	2.5	-62.69	51.8	39.25	-24.23	81.65	78.35	-4.04	144.1	90.4	-37.27	19.3	15.45	-19.95	49.5	35.95	-27.37	2.63	1.6	-39.35	7.26	7.06	-2.82	3.47	3.08	-11.38	0.74	0.235	-68.24	428.25	189.5	-55.75
DP182	TELSET 5	0.047	0.747	0.133	0.004	0.068	1508.2	1213.6	-19.53	4.2	1.45	-65.48	39.1	41.35	5.75	76.2	78.15	2.56	129.45	85	-34.34	19.25	13.25	-31.17	54.85	34.75	-36.65	2.25	1.42	-36.75	7.12	7.03	-1.33	3.12	3.08	-1.44	0.727	0.297	-59.15	407.25	206.45	-49.31
DP148	ICARDA125	0.001	0.688	0.171	0.139	0.001	1470.3	1180.85	-19.69	6.75	3.3	-51.11	51.25	46.8	-8.68	79.75	79.75	0	133.55	97.4	-27.07	22.25	17.95	-19.33	54.1	43.45	-19.69	2.61	2.04	-21.69	7.39	7.16	-3.05	3.45	3.28	-5.07	0.761	0.405	-46.81	443.7	277.95	-37.36
DP167	OMLAHN 3	0.005	0.688	0.001	0.131	0.175	1602	1226.1	-23.46	6.5	2.5	-61.54	48.5	48.3	-0.41	80.6	79.95	-0.81	163.65	101.3	-38.1	20.05	13.7	-31.67	54.3	36.2	-33.33	2.65	1.76	-33.65	7.13	7.08	-0.63	3.4	3.31	-2.65	0.781	0.303	-61.2	457.15	189.6	-58.53
DP055	MARZAK	0.001	0.591	0.398	0.008	0.002	1294.2	1142.95	-11.69	5.8	2.95	-49.14	57.9	50.85	-12.18	80.25	79.6	-0.81	123.55	88.9	-28.05	17.55	14.85	-15.38	47.2	37.35	-20.87	2.74	1.94	-29.38	7.35	7.12	-3.2	3.61	3.39	-6.1	0.741	0.406	-45.17	429.7	256.55	-40.3
DP083	CAPEITI 8*	0.417	0.582	0	0	0	1420.55	1143.15	-19.53	5.75	3.15	-45.22	50.85	45.85	-9.83	80.85	79.1	-2.16	147.35	108	-26.71	17.7	14.7	-16.95	49.25	41.05	-16.65	2.56	1.94	-24.07	7.43	7.1	-4.51	3.43	3.24	-5.55	0.751	0.473	-37.08	451.5	292.8	-35.15
DP166	OMGENIL 3	0.024	0.572	0.036	0.248	0.12	1355.7	1156	-14.73	5.9	2.05	-65.25	54.7	45.8	-16.27	81.5	78.45	-3.74	121.05	85.2	-29.62	16.95	14.05	-17.11	45.45	31.1	-31.57	2.58	1.5	-42.05	7.28	7.31	0.48	3.55	3.21	-9.58	0.748	0.236	-68.45	438.9	175.7	-59.97
DP169	OMSNIMA 1	0.001	0.562	0.197	0.238	0.002	1552.25	1226.75	-20.97	6.75	2.2	-67.41	51.85	40.05	-22.76	82.6	77.95	-5.63	164.4	98.35	-40.18	20.25	16.25	-19.75	50	33.85	-32.3	2.67	1.4	-47.47	7.27	7.15	-1.72	3.5	3.15	-10.01	0.772	0.23	-70.19	455.9	176.6	-61.26
				Subpop 3 - ICARDA-TEMPERATE
DP029	ARIESOL	0.001	0.001	0.995	0.002	0.001	1290.95	1191.85	-7.68	6.15	2.6	-57.72	58.65	46.85	-20.12	79.4	76.65	-3.46	137.25	89.45	-34.83	17.5	16.25	-7.14	45.15	35.8	-20.71	2.7	1.68	-37.96	7.83	7.62	-2.75	3.53	3.14	-11.19	0.713	0.316	-55.75	405.1	228.9	-43.5
DP147	SEBOU	0.001	0.002	0.988	0.005	0.005	1330.15	1191.85	-10.4	6.55	2.5	-61.83	61.7	54.65	-11.43	79.65	76.65	-3.77	127.3	99	-22.23	17.15	14.55	-15.16	42.45	30.35	-28.5	2.67	1.53	-42.88	7.74	7.51	-2.97	3.7	3.52	-4.86	0.747	0.435	-41.73	423.4	293.35	-30.72
DP149	ICARDA78	0.001	0.001	0.983	0.001	0.014	1360.35	1226.75	-9.82	5.6	1.6	-71.43	58.6	52.1	-11.09	79.95	78.9	-1.31	115.95	86.4	-25.49	16.6	17.05	2.71	51.5	32.95	-36.02	3.09	1.66	-46.35	7.75	7.72	-0.39	3.54	3.26	-8.05	0.748	0.344	-54.05	430.45	244.75	-43.14
DP110	ROQUENO	0.001	0.04	0.944	0.014	0.001	1349.9	1202.75	-10.9	6.1	2.5	-59.02	57.15	45.25	-20.82	79.8	77.7	-2.63	129.5	91.15	-29.61	17.45	13.7	-21.49	44.8	31.1	-30.58	2.66	1.42	-46.52	7.79	7.4	-5.01	3.48	3.19	-8.35	0.743	0.275	-63.03	423.85	214.5	-49.39
DP030	ARTENA	0.001	0.051	0.922	0.024	0.001	1318.65	1143.15	-13.31	5.4	2.6	-51.85	56.2	46.95	-16.46	79.45	77.45	-2.52	131.8	91.25	-30.77	17	14.3	-15.88	46.3	35.65	-23	2.58	1.76	-31.98	7.66	7.39	-3.46	3.5	3.25	-7.14	0.731	0.271	-63	426.25	223.95	-47.46
DP081	BRAVADUR	0.083	0.001	0.911	0.003	0.003	1275.95	1193.35	-6.47	5.7	2.4	-57.89	53.05	44.2	-16.68	78.5	76.3	-2.8	123.8	87.85	-29.04	16.95	17.4	2.65	48.1	37.7	-21.62	2.64	1.7	-35.67	7.58	7.34	-3.17	3.49	3.18	-8.9	0.716	0.344	-51.99	421.35	237.25	-43.69
DP116	WESTBRED 881	0.127	0.001	0.87	0.001	0.001	1309.1	1249.2	-4.58	4.8	1.45	-69.79	62	44.35	-28.47	79.05	75.8	-4.11	119.25	89.6	-24.86	16.3	15.4	-5.52	36.2	31.6	-12.71	2.25	1.5	-33.41	7.76	7.41	-4.51	3.67	3.17	-13.64	0.743	0.243	-67.36	425.7	208.3	-51.07
DP136	CHAM 1	0.007	0.002	0.84	0.095	0.056	1327.55	1178.85	-11.2	6.4	3.8	-40.63	50.5	43.2	-14.46	80.65	79.6	-1.3	122.85	114.7	-6.63	19.4	15.2	-21.65	56.75	37.6	-33.74	2.99	1.66	-44.48	7.66	7.44	-2.94	3.35	3.09	-7.76	0.739	0.314	-57.48	414.55	249.35	-39.85
DP109	REVA	0.055	0.002	0.82	0.116	0.006	1335.1	1204.35	-9.79	6.3	2.25	-64.29	52.35	44.55	-14.9	78.95	77.45	-1.9	124.6	88.55	-28.93	18.45	16.35	-11.38	53.5	36.75	-31.31	2.98	1.59	-46.64	7.73	7.46	-3.49	3.39	3.14	-7.37	0.746	0.332	-55.56	424.1	234.25	-44.77
DP049	1808 INRA	0.006	0.094	0.811	0.082	0.007	1288	1156	-10.25	5.8	2.95	-49.14	61.4	49.45	-19.46	81.45	80.55	-1.1	116.15	90.65	-21.95	16.3	14.35	-11.96	46.45	36.75	-20.88	2.94	1.82	-38.27	7.61	7.23	-4.99	3.64	3.31	-9.2	0.734	0.31	-57.74	420.9	237.75	-43.51
DP189	KOFA	0.192	0.001	0.805	0.002	0.001	1300.2	1193.35	-8.22	5.75	3.05	-46.96	52.8	45.1	-14.58	79.85	77.8	-2.57	116.2	95.7	-17.64	18.15	16.5	-9.09	58.25	37.5	-35.62	3.06	1.72	-43.7	7.59	7.31	-3.75	3.42	3.08	-10.09	0.761	0.378	-50.3	437.05	272.75	-37.59
DP102	MESSAPIA	0.01	0.092	0.79	0.101	0.007	1306.65	1176.9	-9.93	5.9	2.45	-58.47	57.55	47.8	-16.94	81.15	79.75	-1.73	108.6	82.55	-23.99	16.9	15.25	-9.76	49.7	39.65	-20.22	2.88	1.91	-33.68	7.21	6.94	-3.68	3.61	3.3	-8.73	0.727	0.364	-49.97	424.9	239.9	-43.54
DP028	ALDEANO	0.082	0.063	0.747	0.104	0.004	1737.55	1384.5	-20.32	5.05	1.3	-74.26	46	44.8	-2.61	76.8	76	-1.04	133.4	91.4	-31.48	22.2	18.25	-17.79	45.15	25.55	-43.41	2.15	1.16	-46.05	7.49	7.32	-2.27	3.27	3.2	-1.99	0.849	0.434	-48.88	491.65	308.75	-37.2
DP077	APPIO	0.166	0.001	0.733	0.004	0.095	1294.2	1164.85	-9.99	5.65	2.65	-53.1	58.4	49.35	-15.5	78.95	76.9	-2.6	125.65	102.55	-18.38	17.7	16.7	-5.65	49.7	39.05	-21.43	2.96	2	-32.43	7.9	7.49	-5.25	3.53	3.26	-7.52	0.73	0.343	-53.05	424.55	277.55	-34.62
DP086	COLORADO	0.239	0.012	0.731	0.017	0.002	1664.8	1447.9	-13.03	6.35	2.7	-57.48	48.25	41.7	-13.58	78.15	76.45	-2.18	142.8	90.85	-36.38	20.25	16.8	-17.04	54.2	43.7	-19.37	2.78	1.88	-32.43	7.75	7.43	-4.13	3.18	2.91	-8.49	0.821	0.463	-43.61	468.65	303.6	-35.22
DP137	DERAA*	0.002	0.001	0.703	0.22	0.075	1370.35	1180.85	-13.83	6.55	3.3	-49.62	57.7	46.35	-19.67	79.5	77	-3.14	126.95	107.65	-15.2	18.85	16.5	-12.47	48.35	36.4	-24.72	2.99	1.81	-39.46	7.99	7.69	-3.76	3.49	3.16	-9.6	0.765	0.297	-61.24	439.75	234.35	-46.71
DP044	SENADUR	0.179	0.001	0.702	0.001	0.116	1293.1	1202.75	-6.99	5.3	1.15	-78.3	62.05	39.35	-36.58	80.5	75.65	-6.02	116.5	68.3	-41.37	17.85	14.8	-17.09	50.1	30.8	-38.52	3.19	1.23	-61.38	7.89	7.41	-6.15	3.67	3.05	-17.03	0.697	0.228	-67.34	401.3	167.65	-58.22
DP033	BOLENGA	0.172	0.055	0.676	0.09	0.007	1261.3	1131.7	-10.28	5.9	2.1	-64.41	53.3	41.55	-22.05	80.3	79.35	-1.18	128.1	100.7	-21.39	18.45	15.4	-16.53	51.35	31.35	-38.95	2.87	1.4	-51.22	7.26	7.04	-3.03	3.45	3.1	-10.29	0.647	0.219	-66.15	390.7	187.5	-52.01
DP145	HEIDER	0.003	0.021	0.676	0.288	0.013	1431.25	1271.5	-11.16	6.3	1.1	-82.54	52.05	48.1	-7.59	80.5	76.4	-5.09	125.8	94.8	-24.64	19.2	17.1	-10.94	60	29.85	-50.25	3.15	1.4	-55.71	7.64	7.45	-2.42	3.39	3.33	-1.92	0.755	0.364	-51.76	442.15	248.9	-43.71
DP181	SHABHA	0.126	0.169	0.656	0.003	0.045	1647.3	1337.35	-18.82	5.4	3.05	-43.52	42.05	38.05	-9.51	76.95	76.6	-0.45	176.15	116.35	-33.95	20.25	17.05	-15.8	45.55	37.6	-17.45	1.95	1.48	-24.16	7.65	7.24	-5.42	3.13	2.91	-6.88	0.77	0.424	-44.9	448.5	285.55	-36.33
DP108	PRODURA	0.047	0.004	0.652	0.292	0.004	1226.9	1155	-5.86	5.1	2.5	-50.98	58.05	49.7	-14.38	79.95	80	0.06	126.7	112.05	-11.56	15.95	13.4	-15.99	37.15	26.1	-29.74	2.26	1.32	-41.69	7.61	7.34	-3.55	3.61	3.33	-7.63	0.705	0.321	-54.51	404.9	239.05	-40.96
DP120	ANGRE	0.22	0.001	0.646	0.015	0.119	1297.4	1167.85	-9.99	5.25	2.2	-58.1	55.55	46.25	-16.74	77.95	75.95	-2.57	116.65	85.5	-26.7	17.05	13.95	-18.18	49.75	37.2	-25.23	2.95	1.76	-40.51	7.83	7.54	-3.7	3.49	3.15	-9.89	0.731	0.294	-59.85	415.9	223.1	-46.36
DP034	BOLIDO	0.058	0.008	0.64	0.292	0.002	1307.55	1153.15	-11.81	6.05	2.05	-66.12	46.3	41.6	-10.15	81.8	78.7	-3.79	124.2	103.25	-16.87	17.25	15.65	-9.28	58.2	43.8	-24.74	2.65	1.85	-30.25	7.21	7.32	1.53	3.27	3.07	-6.13	0.725	0.277	-61.86	419.15	217.3	-48.16
DP012	CIMMYT 36	0.012	0.081	0.629	0.26	0.018	1384.4	1178.85	-14.85	6.3	2.7	-57.14	48.25	38.75	-19.69	80.65	78.35	-2.85	111.6	96.55	-13.49	19.75	15.7	-20.51	73.2	46.95	-35.86	3.57	1.98	-44.68	7.28	6.98	-4.12	3.38	3.07	-9.32	0.787	0.35	-55.56	443.15	287.75	-35.07
DP013	CIMMYT 41	0.007	0.004	0.627	0.291	0.071	1321.75	1204.35	-8.88	7.4	2.75	-62.84	53.15	43.9	-17.4	80.8	78.35	-3.03	114.6	92.4	-19.37	18.1	16.65	-8.01	65.4	41.9	-35.93	3.65	1.88	-48.56	7.49	7.36	-1.74	3.47	3.19	-8.21	0.725	0.375	-48.31	415.6	271.8	-34.6
DP032	BOABDIL	0.001	0.008	0.614	0.365	0.012	1370.35	1237.6	-9.69	6.8	2.9	-57.35	58.25	49.55	-14.94	81.3	78.15	-3.87	133.15	98.5	-26.02	16.55	15.6	-5.74	48.1	32.5	-32.43	2.77	1.55	-43.94	7.89	7.75	-1.71	3.54	3.31	-6.51	0.767	0.365	-52.48	429.05	258.6	-39.73
DP098	ITALO	0.093	0.221	0.597	0.02	0.069	1309.4	1189.75	-9.14	5.55	1.5	-72.97	55.85	39.75	-28.83	81.05	76.6	-5.49	120.55	77.6	-35.63	16.9	14.95	-11.54	45.45	35.2	-22.55	2.66	1.5	-43.61	7.44	7.25	-2.62	3.59	3.08	-14.23	0.718	0.287	-60.07	402.15	205	-49.02
DP039	DURCAL	0.001	0.003	0.586	0.407	0.004	1431.25	1271.1	-11.19	7.15	3.05	-57.34	58.45	49.4	-15.48	82.5	80.7	-2.18	107.65	92.55	-14.03	18.25	16.9	-7.4	53.55	39.7	-25.86	3.23	2.02	-37.46	7.51	7.26	-3.26	3.59	3.3	-8.22	0.778	0.453	-41.74	456.05	291.1	-36.17
DP074	STOJOCRI	0.188	0.02	0.584	0.117	0.092	1207.15	1084.4	-10.17	6.2	3.1	-50	63.2	48.5	-23.26	81.2	79.3	-2.34	122.6	86.75	-29.24	18	15.35	-14.72	48.05	43.8	-8.84	3.17	2.08	-34.38	7.62	7.29	-4.33	3.72	3.3	-11.17	0.702	0.245	-65.15	396.4	197.25	-50.24
DP111	SVEVO	0.006	0.008	0.582	0.396	0.008	1323.95	1181.5	-10.76	6.2	3.05	-50.81	57.55	47.4	-17.64	80.9	75.75	-6.37	125.2	100.9	-19.41	16.55	15.5	-6.34	49.75	36.05	-27.54	3.11	1.75	-43.89	8.08	7.92	-1.98	3.46	3.17	-8.38	0.75	0.317	-57.77	425.35	242.2	-43.06
DP100	KRONOS	0.279	0.001	0.571	0.101	0.048	1208.7	1131.7	-6.37	5.65	2.55	-54.87	63.35	48.65	-23.2	78.9	76	-3.68	107.3	80.25	-25.21	16.6	15.5	-6.63	51.55	39.6	-23.18	3.39	2.07	-39	7.88	7.58	-3.81	3.76	3.37	-10.39	0.688	0.228	-66.84	386.9	191.8	-50.43
DP073	SEBAH	0.096	0.039	0.549	0.298	0.018	1321.75	1167.85	-11.64	5.5	1.8	-67.27	57.6	45.2	-21.53	79.5	77.25	-2.83	110.35	75.15	-31.9	19.15	14.6	-23.76	59.15	38.5	-34.91	3.39	1.71	-49.56	7.65	7.22	-5.56	3.6	3.26	-9.32	0.705	0.244	-65.39	405.05	210.6	-48.01
DP048	1807 INRA	0.083	0.061	0.547	0.304	0.004	1373.7	1226.1	-10.74	6.45	2	-68.99	51.05	45.95	-9.99	80.15	79.4	-0.94	115.1	90.2	-21.63	19.15	17	-11.23	59.45	44.2	-25.65	3.24	2.02	-37.56	7.08	6.8	-3.95	3.42	3.24	-5.26	0.762	0.406	-46.72	435.3	268.5	-38.32
DP154	KORIFLA	0.191	0.001	0.543	0.025	0.24	1342.2	1202.75	-10.39	7.6	3.55	-53.29	56.9	49.4	-13.18	79.25	76.9	-2.97	128.85	100.4	-22.08	18.4	15.55	-15.49	57.7	43.05	-25.39	3.44	2.19	-36.34	7.86	7.76	-1.27	3.54	3.3	-6.92	0.754	0.379	-49.73	443.5	273.45	-38.34
DP133	BLK2	0.001	0.001	0.541	0.454	0.004	1418.15	1305.1	-7.97	7.25	2.55	-64.83	52.9	48.4	-8.51	80.95	79.65	-1.61	115.75	85.55	-26.09	19.55	18.35	-6.14	58.9	41.5	-29.54	3.26	2.07	-36.66	7.33	7.2	-1.77	3.44	3.26	-5.23	0.765	0.432	-43.49	443.5	283.4	-36.1
DP066	KRS/HAUCAN	0.001	0.074	0.537	0.375	0.014	1316.95	1213.6	-7.85	5.6	1.75	-68.75	48.4	44.65	-7.75	81.5	78.35	-3.87	139	93.3	-32.88	17.9	14.3	-20.11	45.85	33.8	-26.28	2.39	1.51	-36.69	7.27	7.47	2.82	3.35	3.12	-7.01	0.763	0.295	-61.4	442.25	223.6	-49.44
DP104	MOHAWK	0.202	0.002	0.52	0.275	0.001	1309.4	1176.9	-10.12	5.75	1.8	-68.7	61.95	49	-20.9	80.15	76.05	-5.12	108.2	85.5	-20.98	18.05	16.6	-8.03	51.85	36.6	-29.41	3.44	1.94	-43.52	7.79	7.62	-2.12	3.63	3.3	-9.1	0.716	0.228	-68.2	410.8	177.05	-56.9
DP176	QUADALETE	0.095	0.077	0.52	0.225	0.083	1504.25	1325.8	-11.86	6.35	3.25	-48.82	58.55	47.4	-19.04	79.1	76.85	-2.84	108.8	101.35	-6.85	20.9	17.9	-14.35	54.65	43.65	-20.13	3.24	2.16	-33.23	7.73	7.41	-4.14	3.55	3.24	-8.87	0.762	0.462	-39.4	443.75	295	-33.52
DP040	DUROI	0.002	0.013	0.5	0.44	0.044	1309.4	1176.9	-10.12	6.1	2.75	-54.92	56.8	48.3	-14.96	81.75	78.35	-4.16	134.5	99.35	-26.13	17.95	16.05	-10.58	49.85	38.2	-23.37	2.94	1.92	-34.86	7.83	7.79	-0.57	3.42	3.11	-9.21	0.756	0.367	-51.46	429.15	250.9	-41.54
					Subpop 4 - CIMMYT'70 - ICARDA
DP056	OURGH	0	0	0	0.999	0.001	1357.7	1193.35	-12.11	6.25	2.75	-56	60.7	48.2	-20.59	82	79.55	-2.99	110.6	101.65	-8.09	16.8	14.85	-11.61	51.55	36.8	-28.61	3.25	1.91	-41.38	7.8	7.56	-3.08	3.54	3.2	-9.48	0.753	0.317	-57.94	437.2	229.2	-47.58
DP064	KARIM	0	0	0	0.999	0.001	1373.7	1226.75	-10.7	5.9	2.7	-54.24	60.3	48.85	-18.99	81.1	78.65	-3.02	122.95	91.4	-25.66	17.6	16.4	-6.82	52.3	37.2	-28.87	3.12	1.85	-40.61	7.86	7.66	-2.54	3.52	3.21	-8.68	0.733	0.439	-40.18	436.5	293.2	-32.83
DP091	DUILIO	0	0	0	0.999	0.001	1370.35	1237.35	-9.71	6.4	2.2	-65.63	62.55	51.85	-17.11	81.3	77.45	-4.74	110.85	92.65	-16.42	16.9	16	-5.33	50.25	37.1	-26.17	3.38	1.92	-43.34	8.02	7.77	-3.06	3.57	3.26	-8.82	0.745	0.325	-56.38	434.8	228.55	-47.44
DP266	EUDO//CHEN 1/TEZ/3/TANTLO 1/4/PLATA 6/GREEN 17	0	0	0	0.999	0.001	1373.7	1260.25	-8.26	6.8	2.75	-59.56	62.45	52.2	-16.41	80.95	77.75	-3.95	123.05	87.5	-28.89	16.75	16.25	-2.99	47.1	36.15	-23.25	3.1	1.81	-41.61	7.93	7.61	-4.04	3.57	3.31	-7.42	0.759	0.377	-50.4	435.35	261.4	-39.96
DP130	BICRE*	0.008	0.001	0.001	0.99	0.001	1609.05	1249.2	-22.36	7.25	2.35	-67.59	54.05	46.55	-13.88	80.8	78.25	-3.16	109.1	89.45	-18.01	20.85	16.4	-21.34	58.85	38.95	-33.81	3.26	1.9	-41.87	7.73	7.44	-3.69	3.4	3.17	-6.63	0.789	0.378	-52.09	466.45	261.55	-43.93
DP119	AINZEN 1	0.001	0	0.024	0.931	0.044	1410.55	1249.2	-11.44	7.05	2.65	-62.41	58.3	47.55	-18.44	81.6	80.3	-1.59	119.95	94.3	-21.38	19.5	17.1	-12.31	60.6	44.75	-26.16	3.54	2.17	-38.84	7.66	7.32	-4.44	3.56	3.21	-9.97	0.755	0.404	-46.52	439.85	258	-41.34
DP121	AMEDAKUL 1	0.008	0.002	0.189	0.799	0.002	1344.25	1180.85	-12.16	6.9	3.45	-50	66.45	50.65	-23.78	81.9	78.5	-4.15	117.7	93.75	-20.35	16.95	14.45	-14.75	46.05	36.45	-20.85	3.18	1.95	-38.84	7.93	7.62	-3.85	3.71	3.34	-9.97	0.772	0.345	-55.31	449.65	279.7	-37.8
DP082	BRONTE	0.204	0.014	0.004	0.776	0.002	1343.5	1215.25	-9.55	6.55	3.3	-49.62	65.3	55.8	-14.55	79.95	78.6	-1.69	101.35	84.3	-16.82	20.15	16.55	-17.87	55.5	37.45	-32.52	3.81	2.12	-44.42	8.11	7.93	-2.28	3.59	3.37	-6.13	0.727	0.411	-43.47	425.7	270.2	-36.53
DP118	AGHRASS 1	0.001	0.001	0.173	0.77	0.055	1355	1226.1	-9.51	7	3.9	-44.29	56.7	49.3	-13.05	81.8	80.9	-1.1	136.35	104.25	-23.54	18.7	15.45	-17.38	49.05	37.4	-23.75	2.84	1.86	-34.51	7.72	7.44	-3.56	3.47	3.23	-6.92	0.767	0.431	-43.77	441.75	278.95	-36.85
DP183	TENSIFT 1	0.1	0.009	0.124	0.767	0.002	1559.35	1314.5	-15.7	6.4	2.95	-53.91	58.3	45.3	-22.3	80.45	77.9	-3.17	120.6	90.85	-24.67	20.7	16.65	-19.57	54.7	45.65	-16.54	3.28	2.05	-37.5	7.67	6.99	-8.87	3.54	3.21	-9.34	0.784	0.555	-29.21	449.6	330.65	-26.46
DP047	1805 INRA	0.001	0.189	0.062	0.744	0.004	1431.25	1271.9	-11.13	6.3	2.1	-66.67	53.95	42.55	-21.13	79.4	76.9	-3.15	134	83.95	-37.35	17.1	16.95	-0.88	52.15	38.65	-25.89	2.78	1.74	-37.48	7.43	7.09	-4.58	3.48	3.14	-9.91	0.742	0.312	-57.95	439.2	219.1	-50.11
DP159	MARSYR 1	0.036	0.139	0.085	0.74	0.002	1342.2	1153.95	-14.03	6.25	2.75	-56	51.05	45	-11.85	81.05	78.7	-2.9	138.95	96.65	-30.44	16.85	14.25	-15.43	55.4	39.35	-28.97	2.95	1.79	-39.39	7.33	7.3	-0.48	3.42	3.25	-4.98	0.738	0.312	-57.72	424.3	223.9	-47.23
DP168	OMRUF 2	0.039	0.007	0.009	0.729	0.216	1338.45	1156	-13.63	5.75	2.95	-48.7	60.55	51.3	-15.28	82.8	78.45	-5.25	113.45	103.65	-8.64	17.1	15.7	-8.19	46.95	35	-25.45	2.9	1.71	-40.93	7.26	7.32	0.76	3.67	3.35	-8.72	0.767	0.31	-59.65	440.2	248.1	-43.64
DP171	OTB 6	0.26	0.002	0.015	0.717	0.006	1598.45	1282.95	-19.74	6.1	2.45	-59.84	58.05	55.4	-4.57	78.6	76.55	-2.61	139.6	90.4	-35.24	20.25	15.85	-21.73	50.65	31.2	-38.4	2.97	1.8	-39.46	7.68	7.53	-1.95	3.54	3.43	-2.97	0.812	0.501	-38.26	464.6	312.85	-32.66
DP186	WADALMEZ 1	0.001	0.001	0.275	0.716	0.008	1343.5	1155	-14.03	6.7	3.35	-50	57.9	47.9	-17.27	82.55	80.95	-1.94	124.05	97.85	-21.12	18.5	15.15	-18.11	50.35	39.25	-22.05	2.92	1.93	-34.08	7.58	7.35	-3.1	3.55	3.23	-8.89	0.762	0.3	-60.7	435.45	216.75	-50.22
DP123	ARISLAHN	0.066	0.015	0.195	0.71	0.014	1327.55	1180.85	-11.05	6.5	2.4	-63.08	59.25	48.8	-17.64	81.8	78.85	-3.61	114.6	91.55	-20.11	18.7	17.45	-6.68	51.4	41.75	-18.77	3.08	2.06	-33.12	7.15	6.93	-3.08	3.71	3.42	-7.95	0.757	0.358	-52.71	434.35	233	-46.36
DP254	SAMAYOA C2004	0.099	0.003	0.192	0.702	0.004	1350.6	1189.75	-11.91	6.7	3.1	-53.73	57.25	45.7	-20.17	81.25	77.85	-4.18	117.2	91.8	-21.67	19.3	15.8	-18.13	65.45	43.8	-33.08	3.88	2.09	-46.19	7.5	7.23	-3.6	3.58	3.3	-7.83	0.743	0.359	-51.68	431.65	270.3	-37.38
DP177	RAZZAK	0.001	0.079	0.223	0.692	0.005	1391.75	1271.5	-8.64	5.9	3.4	-42.37	63.3	55.4	-12.48	81.6	79.55	-2.51	119.95	103.2	-13.96	17.75	16.25	-8.45	49.6	37.3	-24.8	3.26	1.96	-39.88	7.52	7.4	-1.53	3.68	3.45	-6.12	0.781	0.548	-29.83	450.9	328.05	-27.25
DP142	GUEROU 1	0.001	0.001	0.193	0.685	0.12	1349.9	1215.25	-9.97	6.25	4.1	-34.4	60.6	50.15	-17.24	80.65	80.55	-0.12	114.7	101.85	-11.2	16.6	15	-9.64	47.7	36.05	-24.42	2.91	1.89	-35.11	7.73	7.39	-4.34	3.6	3.26	-9.32	0.772	0.466	-39.64	437.25	305.8	-30.06
DP134	BRACHOUA	0.07	0.001	0.091	0.677	0.161	1360.35	1204.85	-11.43	6.25	3.6	-42.4	65.7	52.4	-20.24	81.25	80.25	-1.23	120.75	94.95	-21.37	16.55	15.55	-6.04	44.15	37.75	-14.5	2.96	2.01	-31.98	7.55	7.26	-3.91	3.81	3.44	-9.72	0.744	0.374	-49.7	427.2	272.65	-36.18
DP175	QUABRACH 1	0.049	0.037	0.141	0.675	0.098	1303.6	1164.85	-10.64	6.5	2.9	-55.38	59.25	49.3	-16.79	80.8	77.9	-3.59	108.35	83.85	-22.61	18.9	16.4	-13.23	56.1	42.75	-23.8	3.38	2.11	-37.63	7.68	7.52	-2.02	3.6	3.38	-5.98	0.731	0.325	-55.58	421.8	239.05	-43.33
DP132	BIGOST 1	0.004	0.015	0.304	0.671	0.006	1431.5	1237.6	-13.55	6.35	2.5	-60.63	62.4	50.4	-19.23	80.8	78.55	-2.78	119.45	98.3	-17.71	18.5	15.2	-17.84	53.8	34.5	-35.87	3.31	1.81	-45.32	7.73	7.43	-3.82	3.63	3.27	-9.93	0.73	0.301	-58.74	428.3	237.5	-44.55
DP135	CHAHBA88	0.015	0.013	0.167	0.671	0.134	1363.25	1215.85	-10.81	6.8	3.15	-53.68	55.85	49	-12.26	82.8	80.15	-3.2	149.35	97.1	-34.98	16.8	14.85	-11.61	50.75	34.65	-31.72	2.8	1.69	-39.71	7.59	7.59	0	3.43	3.18	-7.3	0.756	0.404	-46.63	433.8	282.85	-34.8
DP005	MERIDIANO	0.242	0.004	0.001	0.663	0.09	1344.25	1204.35	-10.41	7.4	3.8	-48.65	61.4	53.8	-12.38	80.5	78.9	-1.99	141.05	98.9	-29.88	16.8	15.4	-8.33	45.7	37.65	-17.61	2.96	2.08	-29.78	7.95	7.85	-1.26	3.54	3.28	-7.21	0.768	0.381	-50.42	434.7	260.7	-40.03
DP156	LAHN*	0.036	0.001	0.053	0.661	0.248	1519	1413.7	-6.93	6.1	1.55	-74.59	59.6	50	-16.11	79	74.55	-5.63	102.75	71.75	-30.17	21.15	16.9	-20.09	50.85	32.8	-35.5	3.19	1.54	-51.81	7.65	7.27	-4.97	3.65	3.47	-4.93	0.801	0.458	-42.85	454.9	309.15	-32.04
DP153	KHABUR 1	0.06	0.002	0.201	0.651	0.086	1398.85	1215.85	-13.08	6.45	3.4	-47.29	58.75	51.45	-12.43	81.2	80.05	-1.42	131.15	99.9	-23.83	16.55	15.75	-4.83	52	39.55	-23.94	3.16	2.11	-33.28	7.73	7.51	-2.91	3.52	3.29	-6.54	0.773	0.398	-48.51	431.25	282.6	-34.47
DP072	QUADALETE//ERP/MAL/3/UNKNOWN(VSGI,ODESSA)	0.001	0.229	0.115	0.649	0.006	1358.9	1191.85	-12.29	7.6	3.55	-53.29	57.45	48.55	-15.49	81.15	78.85	-2.83	131.3	99.8	-23.99	19.5	15.2	-22.05	53.75	37.25	-30.7	3.11	1.79	-42.44	7.67	7.51	-2.02	3.54	3.28	-7.34	0.789	0.376	-52.34	455.2	266.25	-41.51
DP157	LOUKOS 1	0.001	0.002	0.111	0.648	0.237	1344.25	1204.85	-10.37	6.1	2.85	-53.28	61.95	52.35	-15.5	81.35	78.6	-3.38	120.3	97.95	-18.58	16.65	15.4	-7.51	44.85	32.7	-27.09	2.87	1.67	-41.71	7.75	7.52	-2.97	3.67	3.37	-8.17	0.761	0.336	-55.82	433.55	247.85	-42.83
DP068	MOULSABIL 2	0.087	0.003	0.208	0.647	0.055	1288	1131.7	-12.14	5.95	2.3	-61.34	57.8	49.05	-15.14	79.5	77.4	-2.64	115.25	95.7	-16.96	18.6	16.2	-12.9	51	31.4	-38.43	2.96	1.55	-47.55	7.63	7.52	-1.44	3.53	3.25	-7.8	0.752	0.307	-59.21	438	234.15	-46.54
DP184	TERBOL 97	0.02	0.085	0.064	0.629	0.203	1290.95	1131.7	-12.34	6.55	3.1	-52.67	60.25	56.3	-6.56	80.4	77.95	-3.05	132.25	97.8	-26.05	17.1	15	-12.28	49	33.5	-31.63	3.21	1.88	-41.59	7.74	7.63	-1.49	3.64	3.49	-4.12	0.745	0.313	-57.96	420.2	250.8	-40.31
DP124	ATLAST 1	0.013	0.022	0.232	0.622	0.111	1321.75	1156	-12.54	6.15	2.65	-56.91	60.65	50	-17.56	81.65	79.05	-3.18	127.3	97.75	-23.21	17.35	14.65	-15.56	44.05	34.35	-22.02	2.74	1.82	-33.46	7.71	7.58	-1.69	3.53	3.22	-8.92	0.752	0.288	-61.7	426.35	224.55	-47.33
DP158	MAAMOURI 1	0.015	0.002	0.249	0.613	0.121	1349.9	1180.85	-12.52	6.45	3.5	-45.74	61.4	51.45	-16.21	81.15	79.1	-2.53	114.1	95.15	-16.61	17.2	14.7	-14.53	51.2	35.6	-30.47	3.36	1.82	-45.98	7.72	7.5	-2.79	3.65	3.35	-8.36	0.75	0.343	-54.3	437.55	247.25	-43.49
DP155	LAGONIL 2	0.076	0.003	0.131	0.612	0.178	1428.15	1204.85	-15.64	5.85	3.3	-43.59	51.35	48.85	-4.87	80.75	78.95	-2.23	123.45	72.25	-41.47	22.95	17.6	-23.31	63.25	37.45	-40.79	3.34	1.85	-44.61	7.4	7.34	-0.74	3.38	3.25	-3.85	0.773	0.322	-58.38	449.2	234.7	-47.75
DP125	AUS 1	0.085	0.013	0.24	0.609	0.054	1380.8	1227.45	-11.11	5.3	2.5	-52.83	64.25	54	-15.95	80.55	78.5	-2.55	108.5	89.2	-17.79	17.85	17.05	-4.48	53.05	35.85	-32.42	3.56	1.94	-45.65	7.91	7.54	-4.62	3.7	3.4	-8.11	0.758	0.374	-50.73	440.4	258.95	-41.2
DP164	NILE	0.001	0.002	0.393	0.603	0.002	1317.5	1181.5	-10.32	6.4	3.15	-50.78	59.7	50.1	-16.08	80.15	78.85	-1.62	132.55	93.3	-29.61	18.1	15.85	-12.43	44.5	32.1	-27.87	2.77	1.59	-42.6	7.83	7.54	-3.71	3.55	3.24	-8.6	0.753	0.367	-51.26	425.9	262.15	-38.45
DP061	BCR/3/CHAM 1//GTA/STR	0.002	0.001	0.403	0.591	0.003	1420.55	1178.85	-17.01	6.85	2.35	-65.69	53	44	-16.98	81.4	79.9	-1.84	124	95.4	-23.06	19.45	14.9	-23.39	59.45	37.65	-36.67	3.26	1.68	-48.39	7.38	7.14	-3.25	3.47	3.17	-8.79	0.75	0.332	-55.73	439.4	244.8	-44.29
DP161	MIKI 1	0.009	0.055	0.32	0.588	0.029	1335.1	1155	-13.49	6.75	2.5	-62.96	56.5	42.9	-24.07	81.25	78.1	-3.88	113.4	93.1	-17.9	18.3	15.8	-13.66	55.6	45.9	-17.45	3.16	1.86	-41.3	7.3	6.99	-4.25	3.62	3.22	-11.05	0.706	0.222	-68.63	411.65	191.3	-53.53
DP037	BORLI	0.001	0.001	0.001	0.581	0.416	1418.15	1314.15	-7.33	6.6	2.5	-62.12	57.05	49.2	-13.76	81.6	77.6	-4.9	107.3	85	-20.78	15.85	16.2	2.21	54.1	42.75	-20.98	3.23	2.03	-37.31	7.26	7.14	-1.65	3.65	3.4	-6.72	0.762	0.4	-47.47	441.3	273.55	-38.01
DP062	CHABA/DERAA	0.001	0.001	0.367	0.576	0.055	1349.9	1215.85	-9.93	6.15	2.8	-54.47	57.35	47.35	-17.44	81.2	78.65	-3.14	116.9	93.2	-20.27	18.25	16.35	-10.41	52.75	40.75	-22.75	3.22	1.99	-38.35	7.67	7.64	-0.46	3.46	3.17	-8.39	0.755	0.329	-56.42	427.8	238.45	-44.26
DP053	JAWHAR	0.027	0.004	0.015	0.568	0.386	1391.75	1226.1	-11.9	6.15	2.5	-59.35	53.85	50.5	-6.22	80.65	76.15	-5.58	112	93.65	-16.38	16.4	14.05	-14.33	61.8	37.65	-39.08	3.52	1.83	-48.01	7.52	7.56	0.53	3.43	3.37	-1.61	0.745	0.334	-55.17	438.4	240.45	-45.15
DP090	DON PEDRO	0.065	0.006	0.273	0.566	0.09	1343.5	1178.85	-12.26	6.85	2.65	-61.31	60.15	52.15	-13.3	82.1	79.95	-2.62	130.55	109.7	-15.97	17.4	15.05	-13.51	51.75	36.55	-29.37	3.17	1.85	-41.64	7.56	7.36	-2.65	3.67	3.38	-7.91	0.762	0.358	-53.05	435	243.1	-44.11
DP117	WESTBRED TURBO	0.124	0.008	0.302	0.564	0.002	1542.9	1281.05	-16.97	7.05	2.9	-58.87	56.15	48.45	-13.71	79.25	76.75	-3.15	117.45	85.85	-26.91	20.05	17.65	-11.97	63.9	51.85	-18.86	3.78	2.53	-33.07	7.69	7.36	-4.23	3.53	3.3	-6.52	0.764	0.414	-45.78	445.4	275.4	-38.17
DP188	YOUSEF 1	0.061	0.025	0.269	0.556	0.089	1327.55	1156	-12.92	6.1	3.25	-46.72	67.95	59.75	-12.07	79.95	77.55	-3	130.05	93.3	-28.26	16.05	15.65	-2.49	36.65	32.85	-10.37	2.57	1.94	-24.37	8.06	7.93	-1.61	3.75	3.5	-6.54	0.766	0.456	-40.54	429.8	307.35	-28.49
DP093	FLAMINIO	0.461	0.001	0.001	0.536	0.002	1460.4	1281.05	-12.28	4.95	2.7	-45.45	50.85	47.75	-6.1	78.65	78.15	-0.64	108.35	87.9	-18.87	19.1	16.55	-13.35	52.65	36.35	-30.96	2.77	1.79	-35.26	7.54	7.35	-2.52	3.38	3.22	-4.88	0.761	0.387	-49.21	444.75	277.8	-37.54
DP054	MARJANA	0	0	0	0.521	0.478	1418.15	1305.1	-7.97	6.3	2.6	-58.73	54.95	44.55	-18.93	81.9	78	-4.76	105.35	91.4	-13.24	17.6	16.65	-5.4	62.35	43.65	-29.99	3.35	1.94	-42.24	7.49	7.27	-2.87	3.47	3.18	-8.37	0.774	0.455	-41.28	443.15	308.95	-30.28
DP173	OUASLAHN 1	0.323	0.053	0.085	0.51	0.029	1245	1131.7	-9.1	6.2	4.2	-32.26	60	49.9	-16.83	82.4	80.8	-1.94	117.15	113.75	-2.9	16.6	14.5	-12.65	48.95	36.1	-26.25	3	1.74	-41.9	7.58	7.37	-2.84	3.62	3.3	-8.98	0.724	0.298	-58.81	410.95	239.55	-41.71
DP122	AMMAR 1	0.003	0.007	0.355	0.506	0.129	1343.5	1191.85	-11.29	7	4.05	-42.14	59.1	51.25	-13.28	81.8	78.65	-3.85	127.7	97.25	-23.84	17.5	15.45	-11.71	48.4	36.7	-24.17	2.96	1.76	-40.71	7.35	7.25	-1.36	3.67	3.43	-6.55	0.739	0.377	-48.99	434.95	271.7	-37.53
DP038	CANYON	0.001	0.003	0.483	0.503	0.011	1332.25	1226.75	-7.92	6.5	2.8	-56.92	64.75	50.4	-22.16	81.75	76.85	-5.99	128.9	83.25	-35.42	15.8	16.1	1.9	44.55	37.9	-14.93	2.85	1.83	-35.68	7.55	7.17	-5.03	3.78	3.41	-9.8	0.715	0.385	-46.22	409.7	263	-35.81
						Subpop 5 - CIMMYT'80
DP015	CIMMYT 52	0	0	0	0	0.999	1388.65	1226.1	-11.71	6.6	2.7	-59.09	47.7	41.65	-12.68	81.6	78.55	-3.74	132.05	85.65	-35.14	18.1	16.7	-7.73	70.7	49.3	-30.27	3.32	2.05	-38.4	7.33	7.19	-1.98	3.28	2.97	-9.31	0.754	0.346	-54.11	454.65	243.95	-46.34
DP041	GALLARETA	0	0	0	0	0.999	1309.4	1191.85	-8.98	6.25	2.85	-54.4	61.95	50.5	-18.48	82.4	80.3	-2.55	126.55	105.55	-16.59	18.3	16.1	-12.02	48.8	33.65	-31.05	2.99	1.74	-41.88	7.77	7.43	-4.38	3.59	3.23	-9.9	0.754	0.389	-48.41	419.85	275.45	-34.39
DP036	BOMBASI	0	0	0	0.002	0.997	1373.7	1248.85	-9.09	6.1	3.1	-49.18	52.3	45.6	-12.81	82.15	79.9	-2.74	126.85	91.7	-27.71	17.1	16.55	-3.22	65.4	47.2	-27.83	3.47	2.11	-39.11	7.54	7.37	-2.32	3.39	3.11	-8.26	0.757	0.404	-46.66	431.05	261	-39.45
DP258	HESSIAN F 2/3/STOT//ALTAR 84/ALD	0.001	0	0.001	0.001	0.997	1335.95	1226.75	-8.17	7.2	2.8	-61.11	57.4	48.1	-16.2	82.15	80.35	-2.19	113.55	101.85	-10.3	19.15	16.75	-12.53	63.4	47.9	-24.45	3.67	2.34	-36.15	7.61	7.41	-2.63	3.53	3.18	-9.79	0.752	0.445	-40.89	428.4	286.55	-33.11
DP016	CIMMYT 67	0	0	0	0.003	0.996	1372.3	1336.9	-2.58	7.2	3.65	-49.31	52.85	41.65	-21.19	82.4	80.15	-2.73	129	99.8	-22.64	17.85	17.35	-2.8	73	56.6	-22.47	3.73	2.36	-36.78	7.35	7	-4.76	3.46	3.03	-12.57	0.777	0.466	-40.03	443.7	297.85	-32.87
DP045	SULA	0	0	0	0.003	0.996	1423.2	1337.3	-6.04	6.75	2.55	-62.22	52.25	42.8	-18.09	81.95	79.55	-2.93	118.45	90.5	-23.6	17.8	16.3	-8.43	65.65	48.4	-26.28	3.4	2.05	-39.85	7.31	7.18	-1.85	3.44	3.07	-10.77	0.763	0.406	-46.85	433.5	271.85	-37.29
DP021	CIMMYT 136	0	0	0	0.004	0.995	1441.25	1293.8	-10.23	5.6	2.25	-59.82	54	43.15	-20.09	82.45	79.35	-3.76	107.8	80.2	-25.6	18.95	16.35	-13.72	68.75	47.65	-30.69	3.76	1.95	-48.2	7.29	7.08	-2.88	3.49	3.09	-11.46	0.733	0.412	-43.82	436.5	265.8	-39.11
DP024	CIMMYT 22	0.001	0	0.017	0.001	0.981	1303.6	1180.85	-9.42	5.8	2.8	-51.72	54.7	48.35	-11.61	82.15	80.2	-2.37	111.1	91.75	-17.42	18.5	16.2	-12.43	58.05	40.25	-30.66	3.26	1.97	-39.48	7.63	7.41	-2.82	3.39	3.17	-6.64	0.736	0.393	-46.63	423.95	278.05	-34.41
DP017	CIMMYT 73	0.001	0	0	0.054	0.945	1370.35	1224.85	-10.62	5.9	3.3	-44.07	49.8	41.45	-16.77	82.4	80.45	-2.37	105.9	94.55	-10.72	17.65	16.25	-7.93	66.45	51.05	-23.18	3.37	2.28	-32.39	7.27	6.96	-4.2	3.36	3	-10.71	0.752	0.427	-43.22	430.2	290.1	-32.57
DP080	ARCOBALENO	0.001	0	0	0.059	0.939	1387.9	1238.35	-10.78	6.65	3.15	-52.63	55.7	46.7	-16.16	82.15	79.8	-2.86	102.85	104.5	1.6	18.75	17.5	-6.67	68.35	49.1	-28.16	3.8	2.27	-40.39	7.58	7.43	-1.91	3.48	3.2	-8.06	0.746	0.46	-38.3	434.95	311.3	-28.43
DP011	CIMMYT 23	0.001	0.001	0.079	0.001	0.918	1312.85	1189.75	-9.38	6.35	3.2	-49.61	63.85	49.75	-22.08	82.15	80.8	-1.64	121.8	102.15	-16.13	18.85	15.7	-16.71	49.05	40.1	-18.25	3.18	2.04	-35.91	7.82	7.44	-4.92	3.63	3.23	-11.02	0.73	0.341	-53.32	425.25	251.7	-40.81
DP025	CIMMYT 24	0.002	0.006	0.088	0.003	0.901	1288	1189.75	-7.63	5.9	3.5	-40.68	55.55	47.55	-14.4	82	80.55	-1.77	127.85	100.9	-21.08	17.75	14.55	-18.03	50.75	40.45	-20.3	2.99	1.97	-34.11	7.5	7.36	-1.8	3.48	3.25	-6.75	0.722	0.429	-40.58	419.35	303.45	-27.64
DP020	CIMMYT 108	0.001	0.001	0.001	0.219	0.778	1394.4	1282.95	-7.99	6.3	3.45	-45.24	56.6	45.05	-20.41	81.75	79.3	-3	99	95.6	-3.43	17.85	16.75	-6.16	66.5	46.95	-29.4	3.92	2.07	-47.13	7.45	7.09	-4.84	3.55	3.15	-11.14	0.788	0.489	-38.01	459.65	303.9	-33.88
DP023	CIMMYT 19	0.001	0.01	0.213	0.001	0.775	1321.75	1238.35	-6.31	6.7	2.6	-61.19	57.05	47.5	-16.74	82.75	80	-3.32	119.35	78.9	-33.89	16.8	15.75	-6.25	56.65	39.7	-29.92	3.26	2.03	-37.63	7.59	7.39	-2.7	3.54	3.19	-9.9	0.748	0.339	-54.65	430.55	240.8	-44.07
DP097	IRIDE	0	0	0	0.24	0.758	1330.15	1226.75	-7.77	6.8	3	-55.88	57.15	50.05	-12.42	81.25	78.85	-2.95	103.1	91.6	-11.15	17.4	16.55	-4.89	59	38.5	-34.75	3.38	2.24	-33.73	7.43	7.29	-1.88	3.58	3.34	-6.7	0.743	0.375	-49.49	429.95	266.8	-37.95
DP255	CHEN 1/TEZ/3/GUIL//CIT71/CII/4/SORA/PLATA 12/5/STOT//ALTAR 84/ALD	0.004	0.001	0.058	0.181	0.756	1402.5	1260.45	-10.13	7.25	2.9	-60	60.25	52.35	-13.11	82.3	80	-2.79	108.05	98.25	-9.07	18.2	16.5	-9.34	56.35	40.35	-28.39	3.61	2.08	-42.3	7.74	7.53	-2.71	3.58	3.34	-6.84	0.751	0.422	-43.81	440.05	280.8	-36.19
DP253	JUPARE C2003	0.006	0.002	0.09	0.154	0.748	1387.9	1248.85	-10.02	6.2	3	-51.61	54.75	48.4	-11.6	82.3	80.65	-2	126.9	108	-14.89	19.4	17.15	-11.6	64.4	44.6	-30.75	3.65	2.18	-40.19	7.47	7.31	-2.14	3.49	3.27	-6.45	0.741	0.444	-40.04	441.75	299.7	-32.16
DP042	ILLORA	0.137	0.002	0.153	0.001	0.707	1394.4	1303.75	-6.5	6.6	2.8	-57.58	55.4	49.25	-11.1	82.5	79.85	-3.21	111.65	100.3	-10.17	16.7	16.2	-2.99	51.8	40	-22.78	3.1	1.88	-39.52	7.45	7.21	-3.22	3.5	3.26	-6.72	0.782	0.494	-36.83	455.85	324.65	-28.78
DP018	CIMMYT 78	0.001	0.001	0.001	0.296	0.701	1431.5	1248.85	-12.76	6.75	3.15	-53.33	53.8	45.45	-15.52	82.05	79.65	-2.93	112.8	94.15	-16.53	19.55	17.3	-11.51	65.6	43.45	-33.77	3.54	1.98	-44.21	7.51	7.29	-2.93	3.44	3.14	-8.59	0.754	0.459	-39.19	439.25	300.7	-31.54
DP257	1A.1D 5+10 6/2*WB881//1A.1D 5+10 6/3*MOJO/3/BISU 1/PATKA 3	0.005	0.003	0.295	0.011	0.687	1421.5	1248.85	-12.15	6.65	2.85	-57.14	51.75	48.9	-5.51	81.4	78.65	-3.38	102.75	88.35	-14.01	18.8	16.4	-12.77	65.15	45.25	-30.54	3.77	2.16	-42.63	7.55	7.58	0.4	3.38	3.2	-5.19	0.769	0.514	-33.16	447.3	322.7	-27.86
DP262	GEDIZ/FGO//GTA/3/SRN 1/4/TOTUS/5/ENTE/MEXI 2//HUI/3/YAV 1/GEDIZ/6/SOMBRA 20/7/STOT//ALTAR 84/ALD	0.001	0.042	0.191	0.092	0.674	1335.1	1144.55	-14.27	6.4	3.5	-45.31	55.6	45.6	-17.99	81.8	78.7	-3.79	113.75	106.05	-6.77	17.35	14.95	-13.83	56.5	41.75	-26.11	3.39	2.06	-39.29	7.65	7.49	-2.09	3.5	3.19	-8.86	0.723	0.33	-54.39	423.45	250.65	-40.81
DP256	MALMUK 1//LOTUS 5/F3LOCAL(SEL.ETHIO.135.85)	0.006	0.005	0.163	0.288	0.538	1330.15	1226.1	-7.82	6.7	3	-55.22	61.95	50.5	-18.48	81.4	78.9	-3.07	133.45	100.15	-24.95	16.4	15	-8.54	46.75	36.85	-21.18	2.99	1.94	-35.12	7.95	7.7	-3.08	3.58	3.19	-11.03	0.73	0.453	-37.95	432.35	296	-31.54
						Admixed
DP007	NORBA	0.167	0.007	0.369	0.079	0.377	1449.8	1305.1	-9.98	5.3	2.05	-61.32	65.35	52.05	-20.35	79.6	75.35	-5.34	117.6	85.4	-27.38	17.35	16.05	-7.49	52.45	35.55	-32.22	3.62	1.76	-51.31	7.79	7.52	-3.47	3.83	3.46	-9.79	0.743	0.388	-47.85	434.1	268.55	-38.14
DP027	CIMMYT 266	0.001	0.002	0.234	0.274	0.489	1398.85	1293.8	-7.51	6.15	3.4	-44.72	52.2	44.8	-14.18	81.65	79.2	-3	107.55	103.7	-3.58	17.85	16.7	-6.44	67	45.1	-32.69	3.6	1.94	-46.18	7.61	7.3	-4.01	3.4	3.11	-8.53	0.764	0.492	-35.6	445.55	312.2	-29.93
DP031	ASTIGI	0.001	0.001	0.407	0.101	0.49	1321.75	1204.35	-8.88	5.7	3	-47.37	50.75	42.85	-15.57	82.6	80.3	-2.78	121.2	108.45	-10.52	16.8	14.2	-15.48	59.8	43.65	-27.01	3.11	1.87	-39.77	7.34	7.17	-2.38	3.4	3.06	-9.87	0.738	0.317	-57.11	424.55	259.05	-38.98
DP035	BOLO	0.275	0.002	0.264	0.049	0.411	1547.55	1260.25	-18.56	5.55	2.95	-46.85	64.2	56.5	-11.99	80	78.55	-1.81	119.55	102.1	-14.6	20.45	16.65	-18.58	39.1	35.95	-8.06	2.48	2	-19.35	7.77	7.41	-4.7	3.76	3.51	-6.78	0.795	0.445	-44.03	463.2	290.65	-37.25
DP050	1809 INRA	0.14	0.065	0.408	0.284	0.103	1355.7	1200.6	-11.44	5.15	1.15	-77.67	51.05	43.75	-14.3	80.25	76.75	-4.36	112.05	80	-28.6	19.4	17.1	-11.86	53.9	32.85	-39.05	2.8	1.42	-49.29	7.09	6.92	-2.33	3.49	3.29	-5.74	0.748	0.35	-53.28	439	240.25	-45.27
DP057	TAREK	0.001	0.12	0.342	0.462	0.075	1366.15	1204.35	-11.84	5.8	2.55	-56.03	54.1	46.55	-13.96	81.9	80.3	-1.95	130.8	87.85	-32.84	16.95	16.05	-5.31	48.75	36.35	-25.44	2.74	1.68	-38.76	7.33	7.31	-0.27	3.5	3.33	-4.86	0.767	0.352	-54.17	445.65	232.15	-47.91
DP063	CHACAN	0.092	0.003	0.237	0.425	0.243	1297.4	1155	-10.98	5.75	3.5	-39.13	53.1	45.85	-13.65	81.2	78.8	-2.96	151.05	112.35	-25.62	17.35	15.7	-9.51	44.5	34.7	-22.02	2.47	1.67	-32.59	7.53	7.5	-0.4	3.4	3.14	-7.66	0.729	0.4	-45.13	417.25	281.75	-32.47
DP065	H.MOUL(MOR)/CHABA 88	0.061	0.08	0.328	0.484	0.047	1321.75	1169	-11.56	5.55	1.9	-65.77	50.3	41.25	-17.99	79.45	76.6	-3.59	113.6	89.2	-21.48	18.2	15.8	-13.19	58.75	33.85	-42.38	2.88	1.44	-50.09	7.5	7.18	-4.27	3.32	3.04	-8.58	0.734	0.275	-62.6	424.7	226.8	-46.6
DP067	LAGOST 3	0.153	0.027	0.249	0.384	0.187	1321.75	1178.85	-10.81	6.5	2.5	-61.54	69.2	56.85	-17.85	79.2	77.55	-2.08	107.15	90.7	-15.35	18.35	15.5	-15.53	47.4	33.75	-28.8	3.52	2.04	-42.11	7.84	7.45	-4.91	3.82	3.46	-9.42	0.745	0.362	-51.48	437.4	242.2	-44.63
DP069	OMBAR	0.009	0.473	0.011	0.318	0.19	1357.7	1200.6	-11.57	7.5	3.3	-56	55.45	48.25	-12.98	81.4	80.5	-1.11	146.8	106.3	-27.59	19.15	16.6	-13.32	60.65	42.65	-29.68	3.28	2.07	-36.79	7.44	7.24	-2.69	3.49	3.27	-6.45	0.726	0.356	-50.96	426.15	250.8	-41.15
DP075	ZEINA 1	0.246	0.001	0.188	0.326	0.238	1306.65	1143.15	-12.51	6.35	3.65	-42.52	51.7	46.3	-10.44	80.8	80.15	-0.8	135.1	112.75	-16.54	18.55	16.05	-13.48	53.55	42.55	-20.54	2.93	1.92	-34.36	7.36	7.27	-1.22	3.38	3.14	-7.25	0.734	0.411	-44.01	402.1	285.2	-29.07
DP088	CORTEZ	0.215	0.066	0.46	0.252	0.007	1520.8	1303.05	-14.32	6.65	2.75	-58.65	47.7	44.7	-6.29	78	75.9	-2.69	119	85.5	-28.15	21.05	16.55	-21.38	62.4	45.8	-26.6	2.88	2.07	-28.13	7.45	7.33	-1.54	3.39	3.2	-5.47	0.811	0.35	-56.84	455.9	252.7	-44.57
DP103	MEXICALI 75	0.31	0	0.444	0.001	0.244	1196.7	1119.65	-6.44	5.7	1.55	-72.81	60.65	39.05	-35.61	79.75	75.15	-5.77	113.9	76.75	-32.62	17	13.55	-20.29	49.9	31.6	-36.67	3.05	1.34	-55.99	7.81	7.32	-6.28	3.58	2.97	-17.18	0.687	0.264	-61.57	378.35	189.2	-49.99
DP112	TRINAKRIA	0.45	0.406	0.14	0.003	0.001	1489.15	1249.2	-16.11	5	3.2	-36	53.3	50	-6.19	78.45	77.65	-1.02	129.4	93.05	-28.09	18.8	15.15	-19.41	52.35	35.3	-32.57	2.9	1.77	-38.86	7.33	7.12	-2.93	3.6	3.47	-3.62	0.78	0.549	-29.63	458.4	335.2	-26.88
DP113	VALBELICE	0.41	0.414	0.172	0.003	0.001	1469.55	1291.8	-12.1	5.9	1.7	-71.19	51.2	45.2	-11.72	80.2	77.3	-3.62	139.4	101.2	-27.4	18.6	14.95	-19.62	54.75	32.95	-39.82	3.04	1.44	-52.72	7.36	7.07	-3.94	3.49	3.29	-5.73	0.73	0.387	-47.02	421.95	258.2	-38.81
DP126	AWALI 1	0.119	0.006	0.451	0.293	0.131	1294.1	1180.85	-8.75	6.2	3.85	-37.9	66.95	55.75	-16.73	78.8	77.5	-1.65	126.05	83.1	-34.07	16.3	14.95	-8.28	41.85	37.75	-9.8	2.86	2.06	-27.97	8.31	8.01	-3.61	3.7	3.4	-7.98	0.721	0.371	-48.51	413	275.75	-33.23
DP127	RADIOSO	0.412	0.135	0.246	0.206	0.001	1425.1	1238.35	-13.1	5.35	1	-81.31	58.95	47.3	-19.76	80.3	77.4	-3.61	118.25	77.05	-34.84	18.95	16.8	-11.35	49.45	30.7	-37.92	3	1.55	-48.33	7.76	7.47	-3.8	3.53	3.17	-10.2	0.743	0.304	-59.12	433.9	217.05	-49.98
DP128	AZEGHAR 2	0.112	0.265	0.211	0.271	0.141	1440.8	1157.55	-19.66	6.85	3.4	-50.36	54.05	46.25	-14.43	80.9	78.5	-2.97	118.25	95.15	-19.53	19.9	16.15	-18.84	62.8	49.05	-21.89	3.43	2.2	-35.91	7.18	6.99	-2.65	3.53	3.3	-6.52	0.801	0.275	-65.73	465.5	227.65	-51.1
DP131	BICREDERAA 1	0.054	0.057	0.385	0.488	0.016	1479.55	1181.5	-20.14	6.15	3.65	-40.65	56.75	49.65	-12.51	78.15	77.35	-1.02	134.75	97.8	-27.42	18.7	14.2	-24.06	51.05	37.45	-26.64	3.06	1.88	-38.63	7.94	7.73	-2.64	3.49	3.32	-5.01	0.78	0.341	-56.25	448.95	255.95	-42.99
DP139	GEROMTEL	0.12	0.087	0.141	0.475	0.177	1297.4	1108.35	-14.57	5.65	3.55	-37.17	58.6	49	-16.38	81.5	79.05	-3.01	115.45	94.7	-17.97	16.95	14.75	-12.98	50.65	40.25	-20.53	3.06	1.98	-35.19	7.61	7.27	-4.53	3.55	3.21	-9.59	0.687	0.34	-50.47	389.2	232.05	-40.38
DP141	GIDARA 2	0.007	0.393	0.41	0.036	0.154	1582.85	1238.5	-21.76	6.2	1.15	-81.45	48.9	41.9	-14.31	80.85	77.95	-3.59	133.75	79.15	-40.82	21.95	15.85	-27.79	55	32.75	-40.45	2.73	1.38	-49.45	6.61	6.58	-0.45	3.48	3.24	-6.9	0.798	0.325	-59.34	460.3	218.8	-52.47
DP144	HAURANI	0.278	0.401	0.291	0.01	0.02	1575.8	1260.25	-20.02	5.1	2.6	-49.02	48.75	42.7	-12.41	78.85	78.65	-0.25	163	97.7	-40.06	20.05	15.55	-22.44	42.1	32.75	-22.21	2.25	1.42	-36.75	6.9	6.59	-4.42	3.49	3.24	-7.16	0.723	0.382	-47.13	428.15	251.95	-41.15
DP146	ICARDA121	0.202	0.095	0.273	0.289	0.142	1559.35	1226.75	-21.33	5.65	1.3	-76.99	53.45	46.95	-12.16	79.95	77.55	-3	111.15	93.6	-15.79	23.05	16.7	-27.55	52.4	20.95	-60.02	2.76	1.12	-59.35	7.16	6.99	-2.31	3.52	3.26	-7.4	0.818	0.306	-62.59	473.4	230.55	-51.3
DP150	JORDAN	0.357	0.002	0.289	0.333	0.019	1335.1	1202.75	-9.91	5.5	2.6	-52.73	61.1	55.55	-9.08	79	77.15	-2.34	105.95	77.25	-27.09	18.6	16.25	-12.63	51.25	34.6	-32.49	3.17	1.95	-38.64	7.95	7.69	-3.33	3.56	3.41	-4.21	0.752	0.403	-46.41	435.85	260.4	-40.25
DP163	LAGOST 1	0.007	0.004	0.496	0.422	0.072	1330.15	1180.85	-11.22	7.3	3.65	-50	65.1	53.7	-17.51	78.75	76.1	-3.37	118.5	103	-13.08	17.1	13.9	-18.71	49.2	35.6	-27.64	3.36	1.99	-40.69	7.93	7.62	-3.85	3.72	3.44	-7.66	0.751	0.331	-55.96	431.6	246.35	-42.92
DP170	ORT 1	0.122	0.002	0.422	0.004	0.451	1606.85	1337.35	-16.77	4.6	2.25	-51.09	61.05	49.4	-19.08	78.35	75.15	-4.08	117.55	81.35	-30.8	20.95	16.5	-21.24	43.85	31.95	-27.14	2.47	1.57	-36.44	7.82	7.41	-5.31	3.67	3.36	-8.45	0.824	0.471	-42.87	479.85	298.4	-37.81
DP172	OUASERL 1	0.203	0.244	0.06	0.49	0.004	1290.95	1155	-10.53	6.4	3.1	-51.56	61.45	50.8	-17.33	81.25	79	-2.77	117	106.4	-9.06	16.95	14.2	-16.22	50.55	36.45	-27.89	3.26	1.94	-40.4	7.57	7.44	-1.72	3.59	3.27	-8.91	0.769	0.333	-56.7	434.25	252.05	-41.96
DP178	SAADA3/DDS//MTL 1	0.157	0.116	0.332	0.217	0.178	1321.75	1189.75	-9.99	5.55	2.35	-57.66	51.9	40.7	-21.58	79.1	76.85	-2.84	127.15	88.75	-30.2	19.95	17.6	-11.78	54.75	41.65	-23.93	2.99	1.75	-41.47	7.47	7.12	-4.62	3.43	3.09	-10.06	0.7	0.273	-61.04	394.5	194.1	-50.8
DP179	SAJUR	0.181	0.001	0.427	0.072	0.319	1559.35	1282.35	-17.76	5.35	2.45	-54.21	49.15	50.45	2.64	76.95	75.65	-1.69	130.85	95.95	-26.67	20.85	16.7	-19.9	55.15	37.45	-32.09	2.87	1.85	-35.43	7.57	7.6	0.46	3.37	3.28	-2.82	0.766	0.397	-48.17	451.6	263.8	-41.59
DP185	TUNSYR 1	0.221	0.002	0.189	0.35	0.239	1303.6	1142.95	-12.32	5.4	2.25	-58.33	55.25	47.35	-14.3	81.35	79.45	-2.34	125.1	88.1	-29.58	17.7	14.7	-16.95	44.55	32.15	-27.83	2.44	1.44	-41.19	7.36	7.27	-1.29	3.5	3.25	-7.29	0.703	0.357	-49.18	402.5	239.1	-40.6
DP251	1A.1D 5+10 6/3*MOJO//RCOL	0.003	0.003	0.179	0.458	0.357	1425.1	1271.1	-10.81	7.9	3.3	-58.23	57.7	44.5	-22.88	79.05	76.6	-3.1	136.35	91.1	-33.19	17.15	15.7	-8.45	48	34.9	-27.29	2.99	1.65	-44.72	7.87	7.42	-5.66	3.43	3.03	-11.81	0.761	0.418	-45.14	439.05	294.35	-32.96
DP252	ATIL C2000	0.002	0.01	0.323	0.176	0.489	1450.25	1283.2	-11.52	7	3.05	-56.43	55.2	46.15	-16.39	80.85	77.45	-4.21	130.9	96.9	-25.97	18.4	16.15	-12.23	65.8	46.65	-29.1	3.66	2.21	-39.67	7.71	7.44	-3.44	3.39	3.06	-9.88	0.779	0.47	-39.67	452.15	293.85	-35.01
DP259	AJAIA 12/F3LOCAL(SEL.ETHIO.135.85)//PLATA 13/3/SOMAT 3/4/SOOTY 9/RASCON 37	0.011	0.002	0.281	0.368	0.338	1450.25	1248.85	-13.89	6.25	2.6	-58.4	52.6	47.15	-10.36	80.75	78.9	-2.29	132.9	104.9	-21.07	19.7	16.3	-17.26	57.7	38.85	-32.67	3.07	1.84	-39.97	7.69	7.55	-1.82	3.37	3.12	-7.28	0.771	0.427	-44.58	416.1	285.8	-31.31
DP260	USDA595/3/D67.3/RABI//CRA/4/ALO/5/HUI/YAV 1/6/ARDENTE/7/HUI/YAV79/8/POD 9	0.001	0.004	0.286	0.401	0.307	1402.5	1213.6	-13.47	6.2	2.25	-63.71	54.9	44	-19.85	81	77.35	-4.51	108.35	95	-12.32	19.8	16.8	-15.15	63.8	48.5	-23.98	3.63	2.08	-42.7	7.59	7.38	-2.83	3.47	3.19	-7.94	0.759	0.298	-60.8	436	230.85	-47.05
DP261	CNDO/PRIMADUR//HAI OU 17/3/SNITAN	0.002	0.001	0.237	0.455	0.305	1297.4	1180.85	-8.98	6.9	3.65	-47.1	53.05	45.9	-13.48	81.1	79	-2.59	133.35	98.8	-25.91	17.35	15.9	-8.36	55.2	44	-20.29	3.05	2.12	-30.38	7.59	7.44	-2.04	3.4	3.1	-8.97	0.754	0.392	-48.01	429.05	261.8	-38.98
DP263	VANRRIKSE 6.2//1A 1D 2+12 5/3*WB881	0.003	0.11	0.253	0.376	0.258	1297.55	1215.25	-6.34	6.9	3.35	-51.45	54.95	48.25	-12.19	82.55	79.95	-3.15	121.8	96.65	-20.65	17.75	16.4	-7.61	56.95	40	-29.76	3.36	1.98	-40.98	7.65	7.49	-2.03	3.43	3.15	-8.18	0.769	0.43	-44.11	438.1	289.3	-33.96
DP264	RANCO//CIT71/CII/3/COMDK/4/TCHO//SHWA/MALD/3/CREX/5/SNITAN	0.002	0.001	0.197	0.491	0.309	1342.2	1237.35	-7.81	7.45	3.1	-58.39	60.45	50.8	-15.96	81.3	79.9	-1.72	114.9	90.05	-21.63	17.95	16	-10.86	55.05	40.9	-25.7	3.46	2.03	-41.47	7.87	7.57	-3.88	3.52	3.23	-8.38	0.775	0.456	-41.12	447.6	288.55	-35.53
DP265	PLATA 10/6/MQUE/4/USDA573//QFN/AA 7/3/ALBA D/5/AVO/HUI/7/PLATA 13/8/THKNEE 11/9/CHEN/ALTAR 84/3/HUI/POC//BUB/RUFO/4/FNFOOT	0.025	0.002	0.266	0.344	0.365	1370.35	1204.35	-12.11	8.35	3.75	-55.09	56.6	55.05	-2.74	81.5	79.25	-2.76	138.8	100.25	-27.77	18.4	15.45	-16.03	53.2	38.8	-27.07	3.13	2.05	-34.56	7.68	7.72	0.46	3.45	3.34	-3.19	0.794	0.479	-39.7	457.05	296.35	-35.16
DP267	ROLA 5/3/AJAIA 12/F3LOCAL(SEL.ETHIO.135.85)//PLATA 13/4/MALMUK 1/SERRATOR 1	0.002	0.002	0.453	0.235	0.308	1309.4	1191.85	-8.98	6.4	3.5	-45.31	57.95	47.45	-18.12	80.75	78.1	-3.28	127.5	98.5	-22.75	16.8	15.35	-8.63	46.15	37.05	-19.72	2.8	1.73	-38.28	7.78	7.57	-2.64	3.55	3.27	-7.89	0.697	0.406	-41.82	415	271.95	-34.47
DP268	ARMENT//SRN 3/NIGRIS 4/3/CANELO 9.1	0.015	0.009	0.346	0.449	0.181	1380.8	1215.25	-11.99	6.55	3.65	-44.27	49.95	47.2	-5.51	80.95	79.4	-1.91	119.1	106.45	-10.62	18.25	15.8	-13.42	61.05	44.1	-27.76	3.06	2.08	-32.03	7.32	7.26	-0.89	3.39	3.28	-3.25	0.769	0.464	-39.66	442.2	315.1	-28.74
DP269	SOMAT 3/PHAX 1//TILO 1/LOTUS 4	0.057	0.001	0.292	0.32	0.33	1326.2	1202.75	-9.31	6.95	3.1	-55.4	56.25	47.65	-15.29	81.5	78.25	-3.99	133.3	107.9	-19.05	16.5	15.75	-4.55	48.25	35.8	-25.8	2.82	1.68	-40.6	7.59	7.44	-1.98	3.56	3.31	-6.89	0.756	0.348	-54	427.25	266.7	-37.58
						MINIMUM	1196.7	1084.4	-23.46	4.2	0.4	-92	39.1	35.2	-36.58	72.65	72.8	-8.21	92.05	68.3	-41.47	15.8	13.25	-31.67	36.2	18.65	-60.02	1.95	0.93	-62.7	6.61	6.58	-8.87	3.12	2.91	-17.18	0.647	0.202	-73.26	378.35	158.3	-63.54
						MAXIMUM	1737.55	1490.15	-2.58	8.35	4.2	-32.26	69.2	61.25	9.88	82.8	80.95	2.56	176.15	116.35	1.6	23.9	18.35	2.71	78.5	56.6	-8.06	3.92	2.53	-19.35	8.31	8.01	3.27	3.83	3.66	2.29	0.849	0.555	-29.21	491.65	335.2	-26.46
						AVERAGE	1392.03	1222.41	-11.9984	6.20939	2.69365	-56.8007	56.0594	47.9291	-14.3587	80.4102	78.1726	-2.76693	122.172	93.1199	-23.2983	18.3702	15.8354	-13.4498	53.4116	37.8326	-28.814	3.05807	1.8216	-40.2997	7.58608	7.38352	-2.6924	3.51072	3.25067	-7.46726	0.754978	0.367602	-51.4288	435.835	257.189	-41.037
